# Supplementary material for: Dogs were widely distributed across western Eurasia during the Palaeolithic
Source: Nature. 2026 Mar 25;651(8107):995–1003. doi: 10.1038/s41586-026-10170-x (PMC13017512; doi:10.1038/s41586-026-10170-x)
Supplement: Supplementary file 3 — Supplementary Tables 1–7. [file 41586_2026_10170_MOESM3_ESM.zip]

Archive with 28 entries (27 files):
- 2025-05-12885B-s3_WM_Updated/
- __MACOSX/._2025-05-12885B-s3_WM_Updated
- 2025-05-12885B-s3_WM_Updated/Supplementary_Table_1.xlsx
- __MACOSX/2025-05-12885B-s3_WM_Updated/._Supplementary_Table_1.xlsx
- 2025-05-12885B-s3_WM_Updated/supplementary-table-legends.docx
- __MACOSX/2025-05-12885B-s3_WM_Updated/._supplementary-table-legends.docx
- 2025-05-12885B-s3_WM_Updated/Supplementary_Table_4_Updated_WM.xlsx
- __MACOSX/2025-05-12885B-s3_WM_Updated/._Supplementary_Table_4_Updated_WM.xlsx
- 2025-05-12885B-s3_WM_Updated/Supplementary_Table_7.xlsx
- __MACOSX/2025-05-12885B-s3_WM_Updated/._Supplementary_Table_7.xlsx
- 2025-05-12885B-s3_WM_Updated/Supplementary_Table_6.xlsx
- __MACOSX/2025-05-12885B-s3_WM_Updated/._Supplementary_Table_6.xlsx
- 2025-05-12885B-s3_WM_Updated/~$Supplementary_Table_6_Updated_WM.xlsx
- __MACOSX/2025-05-12885B-s3_WM_Updated/._~$Supplementary_Table_6_Updated_WM.xlsx
- 2025-05-12885B-s3_WM_Updated/Supplementary_Table_2_Updated_WM.xlsx
- __MACOSX/2025-05-12885B-s3_WM_Updated/._Supplementary_Table_2_Updated_WM.xlsx
- 2025-05-12885B-s3_WM_Updated/Supplementary_Table_5.xlsx
- __MACOSX/2025-05-12885B-s3_WM_Updated/._Supplementary_Table_5.xlsx
- 2025-05-12885B-s3_WM_Updated/Supplementary_Table_4.xlsx
- __MACOSX/2025-05-12885B-s3_WM_Updated/._Supplementary_Table_4.xlsx
- 2025-05-12885B-s3_WM_Updated/Supplementary_Table_3.xlsx
- __MACOSX/2025-05-12885B-s3_WM_Updated/._Supplementary_Table_3.xlsx
- 2025-05-12885B-s3_WM_Updated/Supplementary_Table_1_Updated_WM.xlsx
- __MACOSX/2025-05-12885B-s3_WM_Updated/._Supplementary_Table_1_Updated_WM.xlsx
- 2025-05-12885B-s3_WM_Updated/Supplementary_Table_6_Updated_WM.xlsx
- __MACOSX/2025-05-12885B-s3_WM_Updated/._Supplementary_Table_6_Updated_WM.xlsx
- 2025-05-12885B-s3_WM_Updated/Supplementary_Table_2.xlsx
- __MACOSX/2025-05-12885B-s3_WM_Updated/._Supplementary_Table_2.xlsx
