# Supplementary material for: Dogs were widely distributed across western Eurasia during the Palaeolithic
Source: Nature. 2026 Mar 25;651(8107):995–1003. doi: 10.1038/s41586-026-10170-x (PMC13017512; doi:10.1038/s41586-026-10170-x)
Supplement: Supplementary file 3 — Supplementary Tables 1–7. [file 41586_2026_10170_MOESM3_ESM.zip › 2025-05-12885B-s3_WM_Updated/Supplementary_Table_1.xlsx]

## Sheet: Sheet1
Analysis ID	Species	Group	ENA Sample Accession	Lab ID	Archaeological ID | Sample ID	Material	Element	Site	Country	Latitude	Longitude	Sample Age (years BP)	Radiocarbon Lab ID	Conventional Radiocarbon Age BP	± Error (BP)	Calibrated Age (cal BP) mean	Mitochondrial Haplotype	Total Reads	Mapped Reads	Genome-wide Depth of Coverage	Genome-wide Breadth of Coverage	DOI
D_GoughsCave1_14269	Dog	Ancient_European_Dogs	SAMEA120632851	M13794	NHMUK PV M13794	Bone	Mandible	GoughsCave	United Kingdom	51.2817	-2.76559	14269	VIE-1402	12295	30	14269	C5	1892092546	113975408	1.68	74.59	This study
D_Pinarbasi1_15787	Dog	Ancient_African_NearEast_India_Dogs	SAMEA120632864	D004924	PB04 BIF 31/8/04	Bone	Mandible	Pinarbasi	Türkiye	37.4939	33.0192	15837	OxA-38685	13193	51	15787	C5	2438675953	67563554	1.32	65.49	This study
D_Padina1_11500-8300	Dog	Ancient_European_Dogs	SAMEA120632859	OL4117	PAD 11.70/170/1	Tooth	Mandible	Padina	Serbia	45.1192	20.723	c.11500-8300					C4	223104534	7644211	0.17	14.32	This study
D_Padina3_8300-7900	Dog	Ancient_European_Dogs	SAMEA120632861	SC1178	PAD 7.70/224/1	Tooth	Mandible	Padina	Serbia	45.1192	20.723	8300-7900					C4	204918733	9020312	0.07	6.64	This study
D_Vlasac1_9500-8300	Dog	Ancient_European_Dogs	SAMEA120632875	OL4072	VL 224 x-find 5/1	Tooth	Mandible	Vlasac	Serbia	43.6058	20.7414	c.9500-8300					C4	212307497	4807204	0.1	8.68	This study
D_Wezmeh1_1532	Dog	Ancient_African_NearEast_India_Dogs	SAMEA120632871	WZ77	WZ77	Tooth	Molar	Wezmeh	Iran	34.33	38.52	1532	VIE-1084	1650	15	1532	A1a	390176034	5140934	0.11	7.77	This study
W_GoughsCave1_14297	Wolf	Ancient_Pleistocene_Wolves	SAMEA120632857	M50013	NHMUK PV M50012b | NHMUK PV M50013	Bone	Mandible	GoughsCave	United Kingdom	51.2817	-2.76559	14297	VIE-1403	12305	30	14297	D	312511337	4869110	0.06	5.31	This study
W_Wezmeh1_2708	Wolf	Ancient_Western_Eurasian_Wolves	SAMEA120632874	WZ190	WZ190	Tooth	Canine	Wezmeh	Iran	34.33	38.52	2708	VIE-1085	2555	15	2708	X	280960740	126078532	3.01	89.83	This study
D_Ajvide1_4800	Dog	Ancient_European_Dogs	SAMEA7321862	C89_Ajvide	C89	Tooth		Ajvide	Sweden	57.17	18.12	4800								2.21	86.85	https://doi.org/10.1126/science.aba9572
D_Ajvide2_4800	Dog	Ancient_European_Dogs	SAMEA7321863	C90_Ajvide	C90	Tooth		Ajvide	Sweden	57.17	18.12	4800								0.57	42.34	https://doi.org/10.1126/science.aba9572
D_AlymasPodunavlje1_4500	Dog	Ancient_European_Dogs	SAMEA7321852	ALPO01_02	ALPO01	Bone	Petrous	AlymasPodunavlje	Croatia	45.53	18.95	4500								1.62	78.31	https://doi.org/10.1126/science.aba9572
D_Amur1_93	Dog	Ancient_Arctic_Dogs	SAMEA9534543	89375	AmurDelta1	Tissue	Skin	Amur	Russia	51.7	139.6	93								0.44	34.69	https://doi.org/10.1073/pnas.2100338118
D_Amur2_93	Dog	Ancient_Arctic_Dogs	SAMEA9534548	TRF.02.21	AmurDelta2	Tissue	Skin	Amur	Russia	50.9	137.6	93								1.38	63.13	https://doi.org/10.1073/pnas.2100338118
D_Apalle1_3100	Dog	Ancient_European_Dogs	SAMEA7321860	C62_Apalle	C62	Tooth		Apalle	Sweden	59.7	17.6	3100								0.78	49.87	https://doi.org/10.1126/science.aba9572
D_Ashkelon1_2300	Dog	Ancient_African_NearEast_India_Dogs	SAMEA7321853	ASHQ01_P8903	ASHQ01	Bone	Cochlea	Ashkelon	Israel	31.67	34.57	2300								2.61	88.54	https://doi.org/10.1126/science.aba9572
D_Ashkelon2_2300	Dog	Ancient_African_NearEast_India_Dogs	SAMEA7321854	ASHQ06_P8903	ASHQ06	Bone	Cochlea	Ashkelon	Israel	31.67	34.57	2300								1.94	82.01	https://doi.org/10.1126/science.aba9572
D_Ashkelon3_2300	Dog	Ancient_African_NearEast_India_Dogs	SAMEA7321855	ASHQ08_P8903	ASHQ08	Bone	Petrous	Ashkelon	Israel	31.67	34.57	2300								2.3	85.98	https://doi.org/10.1126/science.aba9572
D_Balto_83	Dog	Ancient_Arctic_Dogs	SAMN23691391	Balto				Balto	USA	64.5039	-165.399	83										https://doi.org/10.1126/science.abn5887
D_BelverdeDiCetona1_4000	Dog	Ancient_European_Dogs	SAMEA7321849	AL2397_Italy	AL2397	Bone	Mandible	BelverdeDiCetona	Italy	42.96	11.9	4000								1.81	80.61	https://doi.org/10.1126/science.aba9572
D_Bolgar1_1000	Dog	Ancient_Arctic_Dogs	SAMEA9534556	TRF.04.10	Bolgar1	Tooth		Bolgar	Russia	55.6	49.1	1000								7.92	98.91	https://doi.org/10.1073/pnas.2100338118
D_Botai3_5169	Dog	Ancient_Arctic_Dogs	SAMEA118754974	AC14	Botai 2018 I, CII (2)	Bone	Petrous	Botai	Kazakhstan	53.22	67.87	5169								4.97	94.65	https://doi.org/10.1126/science.adu2836
D_Bulgunnyakhtakh1_100	Dog	Ancient_Arctic_Dogs	SAMEA7321858	C32_Gelyakh	C32	Bone	Skull	Bulgunnyakhtakh	Russia	70.7	138.21	100								7.27	98.71	https://doi.org/10.1126/science.aba9572
D_CherryTreeCave1_4716	Dog	Ancient_European_Dogs	SAMN04884534	CTC	CTC_Germany2	Bone	Petrous	CherryTreeCave	Germany	49.8	10.8	4716								9.04	98.6	https://doi.org/10.1038/ncomms16082
D_Chukotka1_100	Dog	Ancient_Arctic_Dogs	SAMEA7321865	F3781_Siberia	Chukotka2	Tooth		Chukotka	Russia	69.62	164.33	100								0.89	55.61	https://doi.org/10.1126/science.aba9572
D_Chukotka2_95	Dog	Ancient_Arctic_Dogs	SAMEA9534551	TRF.02.49	Chuchki1	Tissue	Skin	Chukotka	Russia	64.4	-173.4	95								4.22	93.57	https://doi.org/10.1073/pnas.2100338118
D_Fralsegardenm1_1150	Dog	Ancient_European_Dogs	SAMEA7321861	C88_Gokhem	C88	Tooth		Fralsegardenm	Sweden	58.1	13.24	1150		NHMUK PV M13794						0.73	50.21	https://doi.org/10.1126/science.aba9572
D_Herxheim1_7081	Dog	Ancient_European_Dogs	SAMN04884535	HXH	HXH_Germany1	Bone	Petrous	Herxheim	Germany	49.15	8.22	7081								9.15	99.22	https://doi.org/10.1038/ncomms16082
D_IarteVI1_800	Dog	Ancient_Arctic_Dogs	SAMEA9534570	TRF.05.16	Iarte6	Tooth		IarteVI	Russia	69	70	800								1.62	76.5	https://doi.org/10.1073/pnas.2100338118
D_Ishkinino1_3275	Dog	Ancient_European_Dogs	SAMEA9534554	TRF.04.04	Ishkinino1	Bone		Ishkinino	Russia	51.5	58.3	3275								2.6	87.2	https://doi.org/10.1073/pnas.2100338118
D_Kamchatka1_93	Dog	Ancient_Arctic_Dogs	SAMEA9534547	TRF.02.01	Chukotka1	Tissue	Skin	Kamchatka	Russia	66.7	172.3	93								1.32	69	https://doi.org/10.1073/pnas.2100338118
D_Kamchatka2_60	Dog	Ancient_Arctic_Dogs	SAMEA9534552	TRF.02.53	Kamchatka2	Tissue	Skin	Kamchatka	Russia	60.31	163.5	60								21.05	99.01	https://doi.org/10.1073/pnas.2100338118
D_Kamchatka3_60	Dog	Ancient_Arctic_Dogs	SAMEA9534553	TRF.02.54	Kamchatka1	Tissue	Skin	Kamchatka	Russia	61.31	163.5	60								0.12	11.11	https://doi.org/10.1073/pnas.2100338118
D_Kent1_3150	Dog	Ancient_European_Dogs	SAMEA118754973	AL2346	KZKSU_KENT_11	Tooth		Kent	Kazakhstan	49.2015	76.739	3150								0.05	4.65	https://doi.org/10.1126/science.adu2836
D_Khatystyr1_8645	Dog	Ancient_Arctic_Dogs	SAMEA118754975	XK-213				Khatystyr	Russia	58.92	125.15	9682										https://doi.org/10.1126/science.adu2836
D_Koster1_9895	Dog	Ancient_preContact_Dogs	SAMEA104190270	AL2135	ISM_F2256A			Koster	USA	39.21	-90.55	9895								0.01	0.69	https://doi.org/10.1126/science.aao4776
D_Krasnosamarskoe1_3800	Dog	Ancient_European_Dogs	SAMEA7321859	C5_Krasnosamarskoe	C5	Tooth		Krasnosamarskoe	Russia	52.8	51.1	3800								0.66	46.73	https://doi.org/10.1126/science.aba9572
D_Marizulo1_6230	Dog	Ancient_European_Dogs	SAMEA7321866	OL4029_Spain	OL4029	Bone	Femur	Marizulo	Spain	43.27	-2.09	6230								0.17	14.37	https://doi.org/10.1126/science.aba9572
D_Marmara1_1565	Dog	Ancient_African_NearEast_India_Dogs	SAMEA7321848	AL2022_Türkiye	AL2022	Bone	Skull	Marmara	Türkiye	41.01	28.93	1565								2.84	90.83	https://doi.org/10.1126/science.aba9572
D_NenetsIamal1_139	Dog	Ancient_Arctic_Dogs	SAMEA9534544	91085	Nenets3	Tissue	Skin	NenetsIamal	Russia	66.5	66.6	139								0.05	4.58	https://doi.org/10.1073/pnas.2100338118
D_Newgrange1_4800	Dog	Ancient_European_Dogs	SAMEA3910214	NGDG	Newgrange	Bone	Petrous	Newgrange	Ireland	53.69	-6.48	4800								33.29	99.43	https://doi.org/10.1126/science.aaf3161
D_PadKalashkinova1_7000	Dog	Ancient_Arctic_Dogs	SAMEA7321856	C26_Pad-Kalashkinova	C26	Bone	Rib	PadKalashkinova	Russia	53.06	103.37	7000								0.25	21.26	https://doi.org/10.1126/science.aba9572
D_PadKalashkinova2_6900	Dog	Ancient_Arctic_Dogs	SAMEA7321869	OL4223_Baikal	OL4223	Bone	Rib	PadKalashkinova	Russia	52.69	103.68	6900								2.35	84.69	https://doi.org/10.1126/science.aba9572
D_Parknabinnia1_2733	Dog	Ancient_European_Dogs	SAMEA9534545	Dog1-PU	Parknabinnia	Bone		Parknabinnia	Ireland	53	-9.1	2733								4.21	97.69	https://doi.org/10.1073/pnas.2100338118
D_Plocnik1_6839	Dog	Ancient_European_Dogs	SAMEA7321851	AL2946_Plocnik	AL2946	Bone	Mandible	Plocnik	Serbia	43.2	21.36	6839								0.29	21.7	https://doi.org/10.1126/science.aba9572
D_PortauChoix1_4157	Dog	Ancient_preContact_Dogs	SAMN36985987	PortauChoix	MU_NP50A_1			PortauChoix	Canada	50.7	-57.35	4157								19.65	99.27	https://doi.org/10.1126/science.aao4776
D_Riga1_550	Dog	Ancient_European_Dogs	SAMEA117988010	KT0094	30P		Petrous	Riga	Latvia	56.9549	24.1191	550								4.31	97.06	https://doi.org/10.1073/pnas.2416980122
D_Sakhalin1_140	Dog	Ancient_Arctic_Dogs	SAMEA9534546	TRF.01.51	Sakhalin1	Bone		Sakhalin	Russia	51	143	140								3.71	91.21	https://doi.org/10.1073/pnas.2100338118
D_ShamankaII1_7400	Dog	Ancient_Arctic_Dogs	SAMEA7321857	C27_Shamanka	C27	Bone	Vertebrae	ShamankaII	Russia	51.7	103.71	7400								0.25	22.02	https://doi.org/10.1126/science.aba9572
D_Skoteini1_6544	Dog	Ancient_European_Dogs	SAMEA7321868	OL4222_Greece	OL4222	Bone	Mandible	Skoteini	Greece	38.51	23.98	6544								4.73	96.85	https://doi.org/10.1126/science.aba9572
D_Sotin1_4900	Dog	Ancient_European_Dogs	SAMEA7321870	SOTN01_merged	SOTN01	Bone	Petrous	Sotin	Croatia	45.3	19.1	4900								11.46	99.32	https://doi.org/10.1126/science.aba9572
D_StoraForvar1_4000	Dog	Ancient_European_Dogs	SAMEA7321864	C94_StoraForvar	C94	Bone	Humerus	StoraForvar	Sweden	57.29	17.97	4000								0.16	14.15	https://doi.org/10.1126/science.aba9572
D_TelGezer1_3500	Dog	Ancient_African_NearEast_India_Dogs	SAMEA7321871	TGEZ06_P8903	TGEZ06	Bone	Petrous	TelGezer	Israel	31.86	34.92	3500								0.92	58.11	https://doi.org/10.1126/science.aba9572
D_TelHreiz1_7000	Dog	Ancient_African_NearEast_India_Dogs	SAMEA7321872	THRZ02_TelHreiz	THRZ02	Bone	Petrous	TelHreiz	Israel	32.74	35.05	7000								0.1	9.46	https://doi.org/10.1126/science.aba9572
D_TepeGhelaGap1_5826	Dog	Ancient_African_NearEast_India_Dogs	SAMEA7321850	AL2571_Iran	TepeGhela	Bone	Cranium	TepeGhelaGap	Iran	36.46	47.07	5826								1.52	72.87	https://doi.org/10.1126/science.aba9572
D_TiuteiSaleI1_1111	Dog	Ancient_Arctic_Dogs	SAMEA9534568	TRF.05.14	Tiutei-Sale1	Bone		TiuteiSaleI	Russia	71	67	1111								3.66	93.48	https://doi.org/10.1073/pnas.2100338118
D_UstPolui1_2000	Dog	Ancient_Arctic_Dogs	SAMEA9534558	TRF.05.04	Ust'-Polui1	Bone		UstPolui	Russia	66.6	66.6	2000								0.11	10.61	https://doi.org/10.1073/pnas.2100338118
D_UstPolui2_2000	Dog	Ancient_Arctic_Dogs	SAMEA9534559	TRF.05.05	Ust'-Polui2	Bone		UstPolui	Russia	66.6	66.6	2000								11.59	99.13	https://doi.org/10.1073/pnas.2100338118
D_UstPolui3_2000	Dog	Ancient_Arctic_Dogs	SAMEA9534560	TRF.05.06	Ust'-Polui7	Bone		UstPolui	Russia	66.6	66.6	2000								0.02	2.34	https://doi.org/10.1073/pnas.2100338118
D_UstPolui4_2000	Dog	Ancient_Arctic_Dogs	SAMEA9534561	TRF.05.07	Ust'-Polui3	Bone		UstPolui	Russia	66.6	66.6	2000								4.03	96.34	https://doi.org/10.1073/pnas.2100338118
D_UstPolui5_2000	Dog	Ancient_Arctic_Dogs	SAMEA9534562	TRF.05.08	Ust'-Polui5	Bone		UstPolui	Russia	66.6	66.6	2000								0.01	1.29	https://doi.org/10.1073/pnas.2100338118
D_UstPolui6_2000	Dog	Ancient_Arctic_Dogs	SAMEA9534564	TRF.05.10	Ust'-Polui4	Bone		UstPolui	Russia	66.6	66.6	2000								2.31	86.1	https://doi.org/10.1073/pnas.2100338118
D_UstVoikar1_857	Dog	Ancient_Arctic_Dogs	SAMEA9534571	TRF.05.17	Ust'-Voikar	Bone		UstVoikar	Russia	65	64	857								2.36	86.88	https://doi.org/10.1073/pnas.2100338118
D_Uza1_875	Dog	Ancient_African_NearEast_India_Dogs	SAMEA7321873	UZAA01_P8903	UZAA01	Bone	Petrous	Uza	Israel	31.59	34.76	875								6	98.71	https://doi.org/10.1126/science.aba9572
D_Uza2_1600	Dog	Ancient_African_NearEast_India_Dogs	SAMEA7321874	UZAA02_Israel	UZAA02	Bone	Petrous	Uza	Israel	31.59	34.76	1600								5.61	98.59	https://doi.org/10.1126/science.aba9572
D_Veretye1_10930	Dog	Ancient_Arctic_Dogs	SAMEA7321867	OL4061_Veretye	OL4061	Tooth		Veretye	Russia	61.26	38.9	10930								1.98	82.67	https://doi.org/10.1126/science.aba9572
D_Veretye2_8750	Dog	Ancient_Arctic_Dogs	SAMEA9534555	TRF.04.09	Veretye2	Bone		Veretye	Russia	61.3	38.9	8750								8.52	99.07	https://doi.org/10.1073/pnas.2100338118
D_VilniusCastle1_650	Dog	Ancient_European_Dogs	SAMEA117988002	KT0033	1P	Bone	Petrous	VilniusCastle	Lithuania	54.686	25.288	650								9.77	99.22	https://doi.org/10.1073/pnas.2416980122
D_VilniusCastle2_700	Dog	Ancient_European_Dogs	SAMEA117988003	KT0037		Bone	Petrous	VilniusCastle	Lithuania	54.686	25.288	700								2.44	76.99	https://doi.org/10.1073/pnas.2416980122
D_VilniusCastle3_650	Dog	Ancient_European_Dogs	SAMEA117988004	KT0039		Bone	Petrous	VilniusCastle	Lithuania	54.686	25.288	650								21.6	99.39	https://doi.org/10.1073/pnas.2416980122
D_VilniusCastle4_600	Dog	Ancient_European_Dogs	SAMEA117988005	KT0041	14P	Bone	Petrous	VilniusCastle	Lithuania	54.686	25.288	600								12.36	99.31	https://doi.org/10.1073/pnas.2416980122
D_VilniusCastle5_650	Dog	Ancient_European_Dogs	SAMEA117988006	KT0043	3P	Bone	Petrous	VilniusCastle	Lithuania	54.686	25.288	650								8.02	99.1	https://doi.org/10.1073/pnas.2416980122
D_VilniusCastle6_650	Dog	Ancient_European_Dogs	SAMEA117988007	KT0049	9P	Bone	Petrous	VilniusCastle	Lithuania	54.686	25.288	650								5.87	98.47	https://doi.org/10.1073/pnas.2416980122
D_VilniusCastle7_600	Dog	Ancient_European_Dogs	SAMEA117988008	KT0052	12P	Bone	Petrous	VilniusCastle	Lithuania	54.686	25.288	600								17.69	99.36	https://doi.org/10.1073/pnas.2416980122
D_VilniusCastle8_550	Dog	Ancient_European_Dogs	SAMEA117988009	KT0056	15P	Bone	Petrous	VilniusCastle	Lithuania	54.686	25.288	550								8.89	99.1	https://doi.org/10.1073/pnas.2416980122
D_Weyanoke1_960	Dog	Ancient_preContact_Dogs	SAMEA104190275	AL3223	DBU2-LM1			Weyanoke	USA	37.29	-77.07	960								0.49	37.4	https://doi.org/10.1126/science.aao4776
D_Zhokhov1_9515	Dog	Ancient_Arctic_Dogs	SAMN14210384	CGG6	Zhokhov	Bone	Mandible	Zhokhov	Russia	76.14	152.73	9515								4.77	96.95	https://doi.org/10.1126/science.aaz8599
W_Alvastra1_5079	Wolf	Ancient_Western_Eurasian_Wolves	SAMEA13128102	PON012	ALVH2			Alvastra	Sweden	58.3	14.68	5079								2.25	86.21	https://doi.org/10.1038/s41586-022-04824-9
W_AufhausenerHoehle1_58002	Wolf	Ancient_Pleistocene_Wolves	SAMEA13128058	AH574	32659-574			AufhausenerHoehle	Germany	48.59	9.76	58002								0.36	29.36	https://doi.org/10.1038/s41586-022-04824-9
W_AufhausenerHoehle2_57233	Wolf	Ancient_Pleistocene_Wolves	SAMEA13128059	AH575	32659-575			AufhausenerHoehle	Germany	48.59	9.76	57233								1.14	64.07	https://doi.org/10.1038/s41586-022-04824-9
W_AufhausenerHoehle3_50238	Wolf	Ancient_Pleistocene_Wolves	SAMEA13128060	AH577	32659-577			AufhausenerHoehle	Germany	48.59	9.76	50238								0.56	40.41	https://doi.org/10.1038/s41586-022-04824-9
W_Auneau1_10055	Wolf	Ancient_Western_Eurasian_Wolves	SAMEA13128094	TU839	APC-19			Auneau	France	48.46	1.78	10055								0.53	39.96	https://doi.org/10.1038/s41586-022-04824-9
W_Auneau2_9716	Wolf	Ancient_Western_Eurasian_Wolves	SAMEA13128095	TU840	APC-20			Auneau	France	48.46	1.78	9716								1.07	63.87	https://doi.org/10.1038/s41586-022-04824-9
W_Badyarikha1_29935	Wolf	Ancient_Pleistocene_Wolves	SAMEA13128077	CGG34	C_Badayarikha			Badyarikha	Russia	67.91	146.52	29935								0.22	19.43	https://doi.org/10.1038/s41586-022-04824-9
W_Badyarikha2_33515	Wolf	Ancient_Pleistocene_Wolves	SAMEA13128108	WOL-VAL-08	ОГ-3-18 (8)			Badyarikha	Russia	68.26	146.5	33515								1.98	83.67	https://doi.org/10.1038/s41586-022-04824-9
W_Ballynamintra1_13334	Wolf	Ancient_Pleistocene_Wolves	SAMEA13128056	367				Ballynamintra	Ireland	52.15	-7.7	13334								0.02	1.7	https://doi.org/10.1038/s41586-022-04824-9
W_BeleyaGora1_18148	Wolf	Ancient_Pleistocene_Wolves	SAMEA13128119	IN18-005				BeleyaGora	Russia	68.6	147.19	18148								1.85	75.67	https://doi.org/10.1038/s41586-022-04824-9
W_BeleyaGora2_32020	Wolf	Ancient_Pleistocene_Wolves	SAMEA13128118	Wolf_head_IN18-016	IN18-016			BeleyaGora	Russia	68.6	147.19	32020								14.86	99.18	https://doi.org/10.1038/s41586-022-04824-9
W_Berelekh1_13975	Wolf	Ancient_Pleistocene_Wolves	SAMEA13128072	CGG21	Berelekh-BR-09-478			Berelekh	Russia	70.5	144.04	13975								0.22	19.48	https://doi.org/10.1038/s41586-022-04824-9
W_Botai2_5169	Wolf	Ancient_Eastern_Eurasian_Wolves	SAMEA13128065	AL2350_Botai	KZBOT_B4_1			Botai	Kazakhstan	53.22	67.87	5169								1.52	75.5	https://doi.org/10.1038/s41586-022-04824-9
W_BungeToll1_48210	Wolf	Ancient_Pleistocene_Wolves	SAMEA7538371	CGG29	Bunge-Tol1885l	Bone	Humerus	BungeToll	Russia	68.92	134.48	48210								3.13	93.05	https://doi.org/10.1016/j.cub.2020.10.002
W_Duerriloch1_9348	Wolf	Ancient_Western_Eurasian_Wolves	SAMEA13128120	AL2370	NMBE_DUR_1124			Duerriloch	Switzerland	46.97	8.02	9348								0.77	52.02	https://doi.org/10.1038/s41586-022-04824-9
W_DuvannyYar1_101706	Wolf	Ancient_Pleistocene_Wolves	SAMEA13128068	CGG13	DYA2005 1131-2			DuvannyYar	Russia	68.63	159.14	101706								0.09	8.41	https://doi.org/10.1038/s41586-022-04824-9
W_Eliseevichi1_17633	Wolf	Ancient_Pleistocene_Wolves	SAMEA13128057	AL2657	Eliseevichi 23781 (3)			Eliseevichi	Russia	53.14	33.64	17633								0.94	58.59	https://doi.org/10.1038/s41586-022-04824-9
W_Enygen1_100706	Wolf	Ancient_Pleistocene_Wolves	SAMEA13128117	WOL-VAL-18A	#1534 (18)			Enygen	Russia	68.92	134.48	100706								1	60.67	https://doi.org/10.1038/s41586-022-04824-9
W_Fairbanks1_37616	Wolf	Ancient_Pleistocene_Wolves	SAMEA13128079	JAL385	AMNH FM 97079			Fairbanks	USA	67.41	-150.11	37616								3.94	96.59	https://doi.org/10.1038/s41586-022-04824-9
W_Fairbanks2_89816	Wolf	Ancient_Pleistocene_Wolves	SAMEA13128080	JAL48	AMNH FM 30438			Fairbanks	USA	64.95	-147.63	89816								1.1	65.09	https://doi.org/10.1038/s41586-022-04824-9
W_Fairbanks3_93602	Wolf	Ancient_Pleistocene_Wolves	SAMEA13128081	JAL65	AMNH FM 70946			Fairbanks	USA	64.85	-147.94	93602								0.41	32.87	https://doi.org/10.1038/s41586-022-04824-9
W_Fairbanks4_37604	Wolf	Ancient_Pleistocene_Wolves	SAMEA13128082	JAL69	AMNH FM 67250			Fairbanks	USA	64.86	-147.98	37604								1.37	66.64	https://doi.org/10.1038/s41586-022-04824-9
W_Goyet1_34030	Wolf	Ancient_Pleistocene_Wolves	SAMEA13128061	AL2541	RBINS-GOY-2812-5			Goyet	Belgium	50.44	5.01	34030								1.07	62.37	https://doi.org/10.1038/s41586-022-04824-9
W_HoehleFels1_31364	Wolf	Ancient_Pleistocene_Wolves	SAMEA13128087	JK2174	HF 56/1965			HoehleFels	Germany	48.2	9.45	31364								4.55	94.21	https://doi.org/10.1038/s41586-022-04824-9
W_HoehleFels2_33163	Wolf	Ancient_Pleistocene_Wolves	SAMEA13128088	JK2175	HF 24/1035			HoehleFels	Germany	48.2	9.45	33163								1.3	69.07	https://doi.org/10.1038/s41586-022-04824-9
W_HoehleFels3_13229	Wolf	Ancient_Pleistocene_Wolves	SAMEA13128089	JK2179	HF 55/1250.2			HoehleFels	Germany	48.2	9.45	13229								3.04	90.19	https://doi.org/10.1038/s41586-022-04824-9
W_HoehleFels4_15447	Wolf	Ancient_Western_Eurasian_Wolves	SAMEA13128090	JK2181	HF 100/530			HoehleFels	Germany	48.2	9.45	15447								0.67	47.32	https://doi.org/10.1038/s41586-022-04824-9
W_HoehleFels5_32366	Wolf	Ancient_Pleistocene_Wolves	SAMEA13128091	JK2183	HF 59/1390			HoehleFels	Germany	48.2	9.45	32366								7.62	95.87	https://doi.org/10.1038/s41586-022-04824-9
W_HunkerCreek1_52745	Wolf	Ancient_Pleistocene_Wolves	SAMEA13128086	SC19.MCJ017	YG 74.2			HunkerCreek	Canada	64.03	-139.17	52745								0.51	37.45	https://doi.org/10.1038/s41586-022-04824-9
W_IndependenceCreek1_29143	Wolf	Ancient_Pleistocene_Wolves	SAMEA13128084	SC19.MCJ014	YG 461.155			IndependenceCreek	Canada	63.36	-139.12	29143								1.12	60.12	https://doi.org/10.1038/s41586-022-04824-9
W_Istallosko1_3525	Wolf	Ancient_Western_Eurasian_Wolves	SAMEA13128109	CANIS-HMNH-007	V.58.1734			Istallosko	Hungary	48.07	20.43	3525								1.2	68.55	https://doi.org/10.1038/s41586-022-04824-9
W_Leanybarlang1_6719	Wolf	Ancient_Western_Eurasian_Wolves	SAMEA13128110	DS-CANIS-HMNH-011	V.58.1735			Leanybarlang	Hungary	47.7	18.83	6719								1.58	76.98	https://doi.org/10.1038/s41586-022-04824-9
W_Letniaya1_32781	Wolf	Ancient_Pleistocene_Wolves	SAMEA13128096	LOW002	F-3055			Letniaya	Russia	67.17	155.47	32781								5.83	98.65	https://doi.org/10.1038/s41586-022-04824-9
W_LillianCreek1_82674	Wolf	Ancient_Pleistocene_Wolves	SAMEA13128105	CANIS-ALAS-024	UAM:ES:4413			LillianCreek	USA	65.51	-148.57	82674								1.24	69.11	https://doi.org/10.1038/s41586-022-04824-9
W_Nikita1_13660	Wolf	Ancient_Pleistocene_Wolves	SAMEA13128071	CGG20	Nikita-NL-13/91			Nikita	Russia	71.58	141.62	13660								0.09	8.25	https://doi.org/10.1038/s41586-022-04824-9
W_NoyenSurSeine1_8629	Wolf	Ancient_Western_Eurasian_Wolves	SAMEA13128066	CH1109_Noyen	CH1109			NoyenSurSeine	France	48.46	3.33	8629								0.03	2.88	https://doi.org/10.1038/s41586-022-04824-9
W_Ogorokha1_36050	Wolf	Ancient_Pleistocene_Wolves	SAMEA13128111	CLIO-VAL-050	2017АБ-Ог-02 (50)			Ogorokha	Russia	68.23	146.85	36050								3.44	94.57	https://doi.org/10.1038/s41586-022-04824-9
W_Ogorokha2_32419	Wolf	Ancient_Pleistocene_Wolves	SAMEA13128112	DS-WOL-VAL-005	#УР-5/1, #УР-5/2 (5)			Ogorokha	Russia	68.23	146.85	32419								0.82	52.09	https://doi.org/10.1038/s41586-022-04824-9
W_Ogorokha3_40801	Wolf	Ancient_Pleistocene_Wolves	SAMEA13128114	DS-WOL-VAL-037	#Or-2-15 (37)			Ogorokha	Russia	68.23	146.85	40801								0.66	43.5	https://doi.org/10.1038/s41586-022-04824-9
W_ParadiseHill1_43821	Wolf	Ancient_Pleistocene_Wolves	SAMEA13128085	SC19.MCJ015	YG 647.150			ParadiseHill	Canada	63.9	-139.37	43821								2.43	84.14	https://doi.org/10.1038/s41586-022-04824-9
W_Pietrele1_6307	Wolf	Ancient_Western_Eurasian_Wolves	SAMEA13128064	AL3185_Pietrele	2006 F325			Pietrele	Romania	43.88	24.93	6307								4.52	96.1	https://doi.org/10.1038/s41586-022-04824-9
W_Plunkett1_13219	Wolf	Ancient_Western_Eurasian_Wolves	SAMEA13128067	IRK	P46095			Plunkett	Ireland	54.06	-8.45	13219								0.23	19.63	https://doi.org/10.1038/s41586-022-04824-9
W_Predmosti1_28541	Wolf	Ancient_Western_Eurasian_Wolves	SAMEA13128101	PDM100				Predmosti	Czech Republic	49.27	17.26	28541								0.09	8.77	https://doi.org/10.1038/s41586-022-04824-9
W_QuartzCreek1_29943	Wolf	Ancient_Pleistocene_Wolves	SAMEA13128083	SC19.MCJ010	YG 489.668			QuartzCreek	Canada	60.99	-130.49	29943								3.21	88.59	https://doi.org/10.1038/s41586-022-04824-9
W_Rasik1_91250	Wolf	Ancient_Pleistocene_Wolves	SAMEA13128121	AL3272	EKA_CL01_888_1713			Rasik	Russia	59.06	57.55	91250								0.74	49.83	https://doi.org/10.1038/s41586-022-04824-9
W_Razboinichya1_81793	Wolf	Ancient_Pleistocene_Wolves	SAMEA13128062	AL2741	KRA-RAZ-Wolf-MAND8aBIS			Razboinichya	Russia	51.3	84.47	81793								1.72	80.12	https://doi.org/10.1038/s41586-022-04824-9
W_Razboinichya2_28345	Wolf	Ancient_Pleistocene_Wolves	SAMEA13128063	AL2744	KRA-RAZ-Wolf-12			Razboinichya	Russia	51.3	84.47	28345								3.09	93.2	https://doi.org/10.1038/s41586-022-04824-9
W_Shaitanskaya1_21435	Wolf	Ancient_Pleistocene_Wolves	SAMEA13128122	AL3284	EKA_CL24_107_803			Shaitanskaya	Russia	60.7	60.37	21435								0.14	12.61	https://doi.org/10.1038/s41586-022-04824-9
W_Taimyr1_34900	Wolf	Ancient_Pleistocene_Wolves	SAMEA13128103;SAMEA3373332;SAMEA3373333	Taimyr-1	Russia-Taimyr_35kBP	Bone	Rib	Taimyr	Russia	73.31	104.32	34900								1.53	75.29	https://doi.org/10.1016/j.cub.2015.04.019
W_Tirekhtyakh1_50000	Wolf	Ancient_Pleistocene_Wolves	SAMEA13128098	LOW006	F-4229			Tirekhtyakh	Russia	68.34	146.02	34383								3.34	92.22	https://doi.org/10.1038/s41586-022-04824-9
W_Tirekhtyakh2_34383	Wolf	Ancient_Pleistocene_Wolves	SAMEA13128099	LOW007	F-3778			Tirekhtyakh	Russia	68.34	146.02	29315								2.16	84.57	https://doi.org/10.1038/s41586-022-04824-9
W_Tirekhtyakh3_29315	Wolf	Ancient_Pleistocene_Wolves	SAMEA13128106	WOL-VAL-033	#Ти-3-17 (33)			Tirekhtyakh	Russia	68.48	147.1	63922								1.13	64.58	https://doi.org/10.1038/s41586-022-04824-9
W_Titaluk1_15542	Wolf	Ancient_Pleistocene_Wolves	SAMEA13128107	DS-CANIS-ALAS-016	UAM:ES:30193			Titaluk	USA	69.72	-155.26	15542								3.28	92.4	https://doi.org/10.1038/s41586-022-04824-9
W_Tumat1_14122	Wolf	Ancient_Pleistocene_Wolves	SAMEA13128078	Tumat1				Tumat	Russia	70.72	139.23	14122								#N/A	#N/A	https://doi.org/10.1038/s41586-022-04824-9
W_Tumat2_14122	Wolf	Ancient_Pleistocene_Wolves	SAMEA104106512	Tumat2		Soft tissue		Tumat	Russia	70.72	139.23	14122								5.93	97.4	https://doi.org/10.1016/j.cub.2020.10.002
W_UlakhanSular1_16864	Wolf	Ancient_Pleistocene_Wolves	SAMEA13128100	LOW008	#3			UlakhanSular	Russia	61.61	129.23	70772								0.82	46.57	https://doi.org/10.1038/s41586-022-04824-9
W_UlakhanSular2_70772	Wolf	Ancient_Pleistocene_Wolves	SAMEA7538370	CGG33	Ulakhan Sular	Bone	Skull	UlakhanSular	Russia	61.61	129.23	16864								15.95	99.28	https://doi.org/10.1016/j.cub.2020.10.002
W_Umingmak1_3200	Wolf	Ancient_North_American_Wolves	SAMEA13128092	TU144	UA70 206/386			Umingmak	Canada	73.38	-119.82	3200								0.97	59.06	https://doi.org/10.1038/s41586-022-04824-9
W_Umingmak2_3200	Wolf	Ancient_North_American_Wolves	SAMEA13128093	TU148	UA70 205A/386			Umingmak	Canada	73.38	-119.82	3200								0.38	30.69	https://doi.org/10.1038/s41586-022-04824-9
W_Unnegen1_44450	Wolf	Ancient_Pleistocene_Wolves	SAMEA13128097	LOW003	#2			Unnegen	Russia	68.92	134.48	44450								6.23	98.45	https://doi.org/10.1038/s41586-022-04824-9
W_Uyandina1_22553	Wolf	Ancient_Pleistocene_Wolves	SAMEA13128116	DS-WOL-VAL-011	УЯ-1-15 (11)			Uyandina	Russia	68.43	145.74	22553								1.28	67.92	https://doi.org/10.1038/s41586-022-04824-9
W_Uyandina2_56376	Wolf	Ancient_Pleistocene_Wolves	SAMEA13128115	DS-WOL-VAL-012	#УЯ-2-15 (12)			Uyandina	Russia	68.43	145.74	56376								0.81	51.4	https://doi.org/10.1038/s41586-022-04824-9
W_Yana1_28520	Wolf	Ancient_Pleistocene_Wolves	SAMEA13128069	CGG17	YMAM-CAN1			Yana	Russia	70.72	135.41	28520								0.11	9.89	https://doi.org/10.1038/s41586-022-04824-9
W_Yana2_19710	Wolf	Ancient_Pleistocene_Wolves	SAMEA13128070	CGG19	M-Kh2012			Yana	Russia	70.72	135.54	19710								0.09	8.46	https://doi.org/10.1038/s41586-022-04824-9
W_Yana3_33020	Wolf	Ancient_Pleistocene_Wolves	SAMEA13128073	CGG25	Y07-NP-35020			Yana	Russia	70.72	135.43	31424								0.22	19.24	https://doi.org/10.1038/s41586-022-04824-9
W_Yana4_31424	Wolf	Ancient_Pleistocene_Wolves	SAMEA13128074	CGG26	Y06-NP-16436			Yana	Russia	70.72	135.43	31351								0.09	8.52	https://doi.org/10.1038/s41586-022-04824-9
W_Yana5_31351	Wolf	Ancient_Pleistocene_Wolves	SAMEA13128075	CGG27	Y06-NP-17153			Yana	Russia	70.72	135.43	32844								0.77	51.84	https://doi.org/10.1038/s41586-022-04824-9
W_Yana6_32844	Wolf	Ancient_Pleistocene_Wolves	SAMEA13128076	CGG28	Y06-NP-21016			Yana	Russia	70.72	135.43	31758								0.13	12.13	https://doi.org/10.1038/s41586-022-04824-9
W_Yana7_31758	Wolf	Ancient_Pleistocene_Wolves	SAMEA13128104	Yana-1	Russia-Yana_28kBP			Yana	Russia	71.5	136.6	28110								2.6	88.29	https://doi.org/10.1038/s41586-022-04824-9
W_Yana8_19710	Wolf	Ancient_Pleistocene_Wolves	SAMN14210385	CGG23	Yana	Bone	Mandible	Yana	Russia	70.72	135.43	33020								3.39	91.2	https://doi.org/10.1126/science.aaz8599
W_Yungen1_51102	Wolf	Ancient_Pleistocene_Wolves	SAMEA13128113	DS04-Dab2	181003-2			Yungen	Russia	68.92	134.48	51102								0.92	57.24	https://doi.org/10.1038/s41586-022-04824-9
Dhole_Hovk1_70000	Dhole	Outgroup	SAMEA13128123	HOV4				Hovk	Armenia	40.79	45.04	70000								1.03	61.45	https://doi.org/10.1038/s41586-022-04824-9
