# Supplementary material for: Dogs were widely distributed across western Eurasia during the Palaeolithic
Source: Nature. 2026 Mar 25;651(8107):995–1003. doi: 10.1038/s41586-026-10170-x (PMC13017512; doi:10.1038/s41586-026-10170-x)
Supplement: Supplementary file 3 — Supplementary Tables 1–7. [file 41586_2026_10170_MOESM3_ESM.zip › 2025-05-12885B-s3_WM_Updated/Supplementary_Table_4_Updated_WM.xlsx]

## Sheet: Sheet1
Analysis ID	Sample ID	Archaeological ID	Site	Latitude	Longitude	Nuclear Status	CanID Status	Total Reads	Endogenous DNA Q30 (%)	SNPs	Depth	Breadth	Capture	Radiocarbon Age	Error	Mean Calibrated (years calBP)	Radiocarbon Code	Tip-Date (Mean)	Tip-Date (Median)	ESS	95% HPD	Included in Nuclear DNA Analyses?	Included in Maximum Likelihood Phylogeny?	Included in Bayesian Phylogeny?	NCBI Accession	ENA Accession	Reference
D_GoughsCave1_14269	M13794	NHMUK PV M 13794a	Goughs Cave, UK	51.282	-2.766	Dog	Dog	14177574	0.3	1640	90.4	1	NO	12295	30	14269	VIE-1402					YES	YES	YES		SAMEA120632851	This study
D_GoughsCave2_14604	M49877	NHMUK PV M 49877a	Goughs Cave, UK	51.282	-2.766		Dog	9347760	0.4	1363	0.4	0.331	NO	12440	48	14603	OxA-13585									SAMEA120632852	This study
	M13795	NHMUK PV M 13795	Goughs Cave, UK	51.282	-2.766		Dog	17085709	0.3	1583	0.01	0.0112	NO													SAMEA120632853	This study
	M50014	NHMUK PV M 50012c | NHMUK PV M 50014	Goughs Cave, UK	51.282	-2.766		Dog	15937507	0.3	1701	0.05	0.0443	NO													SAMEA120632854	This study
	M50015	NHMUK PV M 50012d | NHMUK PV M 50015	Goughs Cave, UK	51.282	-2.766	Wolf	Wolf			1170	2.2	0.883	NO													SAMEA120632855	This study
	M13796	NHMUK PV M 13796	Goughs Cave, UK	51.282	-2.766		Wolf	1093026	1	444	0	0	NO													SAMEA120632856	This study
W_GoughsCave1_14297	M50013	NHMUK PV M 50012b |NHMUK PV M 50013	Goughs Cave, UK	51.282	-2.766		Wolf	7208880	0.5	5246	0.51	0.386	NO	12305	30	14297	VIE-1403					YES	YES			SAMEA120632857	This study
W_GrottaContinenza1_c12000	AL2934	Taglio38	Grotta Continenza, Italy	41.96	13.57		Wolf	3774818	0.3	267	5	0.963	YES										YES			SAMEA120632858	This study
D_Padina1_11500-8300	OL4117	PAD 11.70/170/1	Padina, Serbia	51.282	-2.766	Dog	FAILED	125859	9.7	41	76.1	1	YES					11475	11789	1356	6260–15721	YES	YES			SAMEA120632859	This study
D_Padina2_c8100	OL4109 / SC1182	PAD 7.70/182/14	Padina, Serbia	45.12	20.72		Dog	6537390	0.7	1968	32.14	0.9925	YES					8689	8958	617	2333–13997		YES			SAMEA120632860	This study
D_Padina3_8300-7900	OL4090 / SC1178	PAD 7.70/224/1	Padina, Serbia	45.119	20.723	Dog	Dog	7354970	1.4	4502	204.3	1	YES					8246	8583	140	1614–13693	YES	YES			SAMEA120632861	This study
D_Padina4_c8100	OL4118 / LS0288	PAD 8.70/268/1	Padina, Serbia	44.3	22.25		Dog	1516366	0.7	378	47.1	1	YES					8485	8774	585	1957–13807		YES			SAMEA120632862	This study
D_Padina5_c8100	OL4098 / SC1180	PAD 8.70/243/1	Padina, Serbia	44.3	22.25		Dog	4917443	1.2	2512	31.8	1	YES					8599	8955	621	2285–13828		YES			SAMEA120632863	This study
D_Pinarbasi1_15787	D004924	PB04 BIF 31/8/04	Pinarbasi, Türkiye	37.4939	33.0192	Dog	Dog	10865853	4.4	15943	535.5	1	NO	13160	35	15787	UCIAMS.297865					YES	YES	YES		SAMEA120632864	This study
	D004924	PB04 BIF 31/8/04	Pinarbasi, Türkiye	37.4939	33.0192									13185	40	15787	UCIAMS.297866									SAMEA120632864	This study
	D004924	PB04 BIF 31/8/04	Pinarbasi, Türkiye	37.4939	33.0192									13140	35	15787	UCIAMS.297867									SAMEA120632864	This study
D_Pinarbasi2_15837	AL2921/ D004922	PB04 BIF 123 #4081 23L	Pinarbasi, Türkiye	37.494	33.019		Dog	2671486	1.6	1233	72.3	0.999	YES	13193	51	15837	OxA-38685						YES	YES		SAMEA120632865	This study
D_Pinarbasi3_15062	AL2918 / D004912	PB04 BIB 115 #4057 20L	Pinarbasi, Türkiye	37.494	33.019		Dog	3118009	0.5	463	8	0.976	YES	12638	45	15062	OxA-38686						YES			SAMEA120632866	This study
D_Pinarbasi4_14865	AL2919 / D004913	PB04 25/8/04	Pinarbasi, Türkiye	37.494	33.019		Dog	5900969	0.4	662	7.1	0.979	YES	12551	48	14865	OxA-38738						YES			SAMEA120632867	This study
D_Vlasac1_9500-8300	OL4072	VL 224 x-find 5/1	Vlasac, Serbia	44.53	22.04	Dog	Dog				79.6	1	NO									YES	YES			SAMEA120632875	This study
D_Vlasac2_c8650	AL2884	LMU_VLA_KOB_35a_A	Vlasac, Serbia	44.53	22.04		FAILED	20055	2.7	32	15.9	1	YES					14085	14421	260	10633–16470		YES			SAMEA120632868	This study
D_Vlasac3_c8650	OL4071	VL 216 x-find 7	Vlasac, Serbia	44.53	22.04		Dog	2161081	1	839	6.2	0.992	YES					2410	2040	6752	0–6179		YES			SAMEA120632869	This study
D_Vlasac4_c8650	OL4073 / SC1188	VL233X-FIND10	Vlasac, Serbia	44.53	22.04		Dog	5459732	0.6	1449	15.5	0.993	YES					7264	7322	190	1201–12846		YES			SAMEA120632870	This study
D_Wezmeh1_1532	WZ77	WZ77	Wezmeh, Iran	34.33	38.52	Dog	Dog			2645	27.1	0.999	NO	1650	15	1532	VIE-1084					YES	YES	YES		SAMEA120632871	This study
	WZ189	WZ189	Wezmeh, Iran	34.33	38.52		Dog	3431887	0.3	431	0	0	NO														This study
	WZ194	WZ194	Wezmeh, Iran	34.33	38.52		Dog	4541381	0.4	914	0	0.0025	NO														This study
W_Wezmeh1_2708	WZ190	WZ190	Wezmeh, Iran	34.33	38.52	Wolf	Wolf	2716603	47.1	54013	3088.9	1	NO	2555	15	2708	VIE-1085					YES	YES	YES		SAMEA120632874	This study
D_Botai1_c5169	AC14		Botai, Kazakhstan	53.22	67.87						15	0.999		4420	30	5186	Beta-714186					YES	YES	YES			Zhang et al. 2025
W_Auneau_10040	TU839		Auneau, France	48.46	1.78						93.7	99.8		8920	50	10040	Poz-70124					YES	YES	YES			Baumann, et al. 2021
W_Auneau_9668	TU840		Auneau, France	48.46	1.78						101	100		8700	50	9668	Poz-70126					YES	YES	YES			Baumann, et al. 2021
W_Gnirshöhle_15267	GN-133/TU1072		Gnirshöhle, Germany	47.86	8.81						17.8	98.7		12797	28	15267	ETH-98604					YES	YES	YES			Baumann, et al. 2021
W_HohleFels_15453	JK2181		Hohle Fels, Germany	48.2	9.45						341.3	100		12928	31	15453	ETH-75071					YES	YES	YES			Baumann, et al. 2021
D_Irkutsk_7357	C27		Irkutsk, Russia	51.7	103.71									6430	35	7357	Ox20561					YES	YES	YES			Bergström, et al. 2020
W_BallynamintraCave_13361	367		Ballynamintra Cave, Ireland	52.25	-7.5									11480	45	13361	OxA-35455					YES	YES	YES			Bergström, et al. 2022
W_BelayaGora_18274	IN18-005		Belaya Gora, Siberia	68.6	147.19									14930	90	18274	OxA-38195						YES				Bergström, et al. 2022
W_PlunkettCave_13260	IRK		Plunkett Cave, Ireland	54.05	-8.45									11390	50	13260	OxA-38063						YES	YES			Bergström, et al. 2022
D_GrottaPaglicci1_14065	Paglicci_14000		Grotta Paglicci, Italy	41.73	15.77						2.7	0.916		12175	55	14065	OxA-26316						YES		MH376892		Boschin, et al. 2020
D_Kesserloch1_14159	TU11		Kesserloch Cave, Switzerland	47.75	8.69						166.7	0.998		12225	45	14159							YES	YES	MK937037		Loog, et al. 2020
W_Kesserloch4_14143	TU13		Kesserloch Cave, Switzerland	47.75	8.69						2.4	0.984		12220	40	14143	MAMS-23875						YES		MK937039		Loog, et al. 2020
W_Kesslerloch5_15039	TH7		Kesslerloch Cave, Switzerland	47.75	8.69									12620	40	15039	MAMS-23874						YES		MK937033		Thalmann, et al. 2013
D_BonnOberkassel1_c14000	TH13		Bonn-Oberkassel, Germany	50.7139	7.16667						1.9	0.3175		12210	60	14309	KIA-4162						YES		KF661093		Thalmann, et al. 2013
	TH13		Bonn-Oberkassel, Germany	50.7139	7.16667									12270	100	14309	OxA-4793										Thalmann, et al. 2013
	TH13		Bonn-Oberkassel, Germany	50.7139	7.16667									12390	55	14309	OxA-29869										Thalmann, et al. 2013
W_EasternBeringia_21013	TH10		Eastern Beringia, Alaska	68.49	-161.05									17330	290	21013	AA42301							YES	MK937018		Thalmann, et al. 2013
D_Kartstein1_c12500	TH14		Kartstein Cave, Germany	50.54	6.66																			YES	KF661094		Thalmann, et al. 2013
W_Kesserloch1_14358	TH11		Kesserloch Cave, Switzerland	47.75	8.69						4.2	0.732		12320	40	14358	MAMS-23876							YES	MK937019		Thalmann, et al. 2013
W_Kesserloch2_14582	TH15		Kesserloch Cave, Switzerland	47.75	8.69						9.2	0.96		12430	40	14582	MAMS-23873							YES	MK937023		Thalmann, et al. 2013
W_Kesserloch3_15039	TH7		Kesserloch Cave, Switzerland	47.75	8.69						14.7	0.994		12620	40	15039	MAMS-23874							YES	MK937033		Thalmann, et al. 2013
