# Supplementary material for: Dogs were widely distributed across western Eurasia during the Palaeolithic
Source: Nature. 2026 Mar 25;651(8107):995–1003. doi: 10.1038/s41586-026-10170-x (PMC13017512; doi:10.1038/s41586-026-10170-x)
Supplement: Supplementary file 3 — Supplementary Tables 1–7. [file 41586_2026_10170_MOESM3_ESM.zip › 2025-05-12885B-s3_WM_Updated/Supplementary_Table_7.xlsx]

## Sheet: Sheet1
Dog Genome	Human Population Label	Human Genome(s)	Human Genome(s) Project Accession Codes
D_Ajvide1_4800	Ajvide	ajv28.SG, ajv36.SG	ENA:PRJEB33128
D_Ajvide2_4800	Ajvide	ajv28.SG, ajv36.SG	ENA:PRJEB33128
D_AlymasPodunavlje1_4500	AlymasPodunavlje	R11105.SG, I4175.AG , I3499.AG, I2792.AG	ENA:PRJEB49419, ENA:PRJEB22652
D_Apalle1_3100	Apalle	NEO221.SG, NEO225.SG, NEO226.SG, NEO228.SG, NEO224.SG, NEO227.SG, NEO223.SG, NEO220.SG	ENA:PRJEB64656
D_Ashkelon1_2300	Ashkelon	ASH008.AG, ASH087.AG, ASH135.AG, ASH068.AG, ASH066.AG, ASH067.AG, ASH2-3.AG, ASH029.AG, ASH034.AG, ASH033.AG	ENA:PRJEB31035
D_Ashkelon2_2300	Ashkelon	ASH008.AG, ASH087.AG, ASH135.AG, ASH068.AG, ASH066.AG, ASH067.AG, ASH2-3.AG, ASH029.AG, ASH034.AG, ASH033.AG	ENA:PRJEB31035
D_Ashkelon3_2300	Ashkelon	ASH008.AG, ASH087.AG, ASH135.AG, ASH068.AG, ASH066.AG, ASH067.AG, ASH2-3.AG, ASH029.AG, ASH034.AG, ASH033.AG	ENA:PRJEB31035
D_PadKalashkinova1_7000	Baikal	DA359.SG, DA250.SG, DA252.SG, DA251.SG, ANG001.AG, DA253.SG, DA362.SG, I7759.AG, DA340.SG	ENA:ERP107300, ENA:PRJEB37007, ENA:PRJEB30575
D_ShamankaII1_7400	Baikal	DA359.SG, DA250.SG, DA252.SG, DA251.SG, ANG001.AG, DA253.SG, DA362.SG, I7759.AG, DA340.SG	ENA:ERP107300, ENA:PRJEB37007, ENA:PRJEB30575
D_PadKalashkinova2_6900	Baikal	DA359.SG, DA250.SG, DA252.SG, DA251.SG, ANG001.AG, DA253.SG, DA362.SG, I7759.AG, DA340.SG	ENA:ERP107300, ENA:PRJEB37007, ENA:PRJEB30575
D_BelverdeDiCetona1_4000	BelverdeDiCetona	R11102.SG, R11104.SG, R11107.SG, R11105.SG	ENA:PRJEB49419
D_Bolgar1_1000	Bolgar	MS20.SG	ENA:PRJEB75908
D_Botai3_5169	Botai	BOT14.SG, BOT15.SG, BOT2016.SG, BOT2016.AG, BOT14.AG	ENA:ERP107300, ENA:PRJEB31152
D_CherryTreeCave1_4716	CherryTreeCave	RISE446.SG	ENA:PRJEB9021
D_Fralsegardenm1_1150	Fralsegardenm	VK265.SG, VK266.SG, VK267.SG, VK268.SG, VK269.SG, VK270.SG, VK29.SG, VK303.SG, VK304.SG, VK306.SG, VK308.SG, VK309.SG, VK30.SG, VK31.SG, VK33.SG, VK34.SG, VK35.SG, VK395.SG, VK396.SG, VK397.SG, VK398.SG, VK399.SG, VK39.SG, VK400.SG, VK401.SG, VK402.SG, VK403.SG, VK404.SG, VK405.SG, VK406.SG, VK407.SG, VK40.SG, VK424.SG, VK425.SG, VK426.SG, VK427.SG, VK42.SG	ENA:PRJEB37976
D_GoughsCave1_14269	GoughsCave	SB392	ENA:PRJEB52727
D_Herxheim1_7081	Herxheim	Herx.SG	ENA:PRJEB50857
D_Ishkinino1_3275	Ishkinino	I11538.AG, I11542.AG	ENA:PRJEB32466
D_Kent1_3150	Kent	I5761.AG, I4262.AG, I6799.AG, I4263.AG, I4318.AG, I4776.AG, I4780.AG, I4319.AG, I4568.AG, I4779.AG, I4567.AG, I4566.AG, I4778.AG, I5762.AG	ENA:PRJEB32466
D_Khatystyr1_8645	Khatystyr	irk00x.SG	ENA:PRJEB39378
D_Krasnosamarskoe1_3800	Krasnosamarskoe	I0418.AG, I0419.AG, I0246.AG	ENA:PRJEB47891
D_Marizulo1_6230	Marizulo	san216.SG	ENA:PRJEB23467
D_Marmara1_1565	Marmara	I14799.AG, I8372.AG, I14840.AG, I14839.AG, I14833.AG, I14842.AG, I14843.AG, I8366.AG, I8367.AG, I8371.AG, I8368.AG, I8370.AG, I8373.AG, I8369.AG, I10546.AG, I10429.AG, I10430.AG	ENA:PRJEB54831
D_Newgrange1_4800	Newgrange	NG10.AG, NGZ1.AG	ENA:PRJEB36854
D_Padina1_11500-8300	Padina_Early	I5409.AG, I5234.AG, I5237.AG, I5238.AG, I5236.AG, I5239.AG, I5242.AG, I5244.AG, I5240.AG, I5235.AG, I5241.AG	ENA:PRJEB22652
D_Padina3_8300-7900	Padina_Late	I5232.AG, I5233.AG	ENA:PRJEB22652
D_Parknabinnia1_2733	Parknabinnia	PB675.SG, PB754.SG, PB186.SG, PB1327.SG, PB581.SG, PB2031.SG, PB672.SG, PB443.SG, PB768.SG, PB1794.SG, PB357.SG	ENA:PRJEB36854
D_Pinarbasi1_15787	Pinarbasi	ZBC_IPB001.B-C0101_Luk2-Pinarbasi.AG	ENA:PRJEB24794
D_Plocnik1_6839	Plocnik	I0634.AG, I1131.AG	ENA:PRJEB22652
D_PortauChoix1_4157	PortauChoix	MARC481.SG	ENA:PRJEB6516
D_Skoteini1_6544	Skoteini	I2937.AG, I3920.AG, I3709.AG, I3708.AG, I5427.AG	ENA:PRJEB20914, ENA:PRJEB22652
D_Sotin1_4900	Sotin	I3499.AG	ENA:PRJEB22652
D_StoraForvar1_4000	StoraForvar	Ire8.SG, vbj007.SG	ENA:PRJEB6090, ENA:PRJEB33128
D_TelGezer1_3500	TelGezer	I2190.AG, I2195.AG, I4518.AG, I4519.AG, I10770.AG, I10266.AG, I10097.AG, I10099.AG, I10101.AG, I10263.AG, I4525.AG, I10768.AG, I10359.AG, I10106.AG, I10771.AG, I8187.AG, I10092.AG, I10093.AG, I10264.AG, I10104.AG, I10265.AG, I10268.AG	ENA:PRJEB37057
D_TelHreiz1_7000	TelHreiz	WC1.SG	ENA:PRJEB14180
D_TepeGhelaGap1_5826	TepeGhelaGap	WC1.SG	ENA:PRJEB14180
D_UstVoikar1_857	UstVoikar	NEO556.SG, NEO560.SG, NEO558.SG, KAR001.SG, KVH002.AG, NEO557.SG, KVH001.AG, NEO561.SG, NEO559.SG, NEO555.SG	ENA:PRJEB64656, ENA:PRJEB40698, ENA:PRJEB51862
D_Veretye1_10930	Veretye_Early	NEO202.SG, PES001.SG	ENA:PRJEB64656, ENA:PRJEB40698
D_Veretye2_8750	Veretye_Late	NEO556.SG, NEO560.SG, NEO558.SG, KAR001.SG, KVH002.AG, NEO557.SG, KVH001.AG, NEO561.SG, NEO559.SG, NEO555.SG	ENA:PRJEB64656, ENA:PRJEB40698, ENA:PRJEB51862
D_VilniusCastle1_650	VilniusCastle	R10840.SG	ENA:PRJEB52852
D_VilniusCastle2_700	VilniusCastle	R10840.SG	ENA:PRJEB52852
D_VilniusCastle3_650	VilniusCastle	R10840.SG	ENA:PRJEB52852
D_VilniusCastle4_600	VilniusCastle	R10840.SG	ENA:PRJEB52852
D_VilniusCastle5_650	VilniusCastle	R10840.SG	ENA:PRJEB52852
D_VilniusCastle6_650	VilniusCastle	R10840.SG	ENA:PRJEB52852
D_VilniusCastle7_600	VilniusCastle	R10840.SG	ENA:PRJEB52852
D_VilniusCastle8_550	VilniusCastle	R10840.SG	ENA:PRJEB52852
D_Vlasac1_9500-8300	Vlasac	I4876.AG, I4875.AG, I4874.AG, I4877.AG, I4870.AG, I4881.AG, VLASA7.SG, NEO655.SG, NEO657.SG, NEO677.SG, I4660.AG, I4871.AG, I4872.AG, I5771.AG	ENA:PRJEB22652, ENA:PRJEB50857, ENA:PRJEB64656
D_Zhokhov1_9515	Zhokhov	Kolyma_River.SG	ENA:PRJEB29700
