# Supplementary material for: Dogs were widely distributed across western Eurasia during the Palaeolithic
Source: Nature. 2026 Mar 25;651(8107):995–1003. doi: 10.1038/s41586-026-10170-x (PMC13017512; doi:10.1038/s41586-026-10170-x)
Supplement: Supplementary file 3 — Supplementary Tables 1–7. [file 41586_2026_10170_MOESM3_ESM.zip › 2025-05-12885B-s3_WM_Updated/Supplementary_Table_6.xlsx]

## Sheet: Sheet1
Site	York_Lab_ID	Sample ID	Species	Bulk Ref	% collagen yield	%C	%N	C:N	d13C	d15N	NLE_d15N TRUE	NLE_d13C TRUE	ala_d15N	ala_d15Nstdev	asp_d15N	asp_d15Nstdev	glu_d15N	glu_d15Nstdev	gly_d15N	gly_d15Nstdev	hyp_d15N	hyp_d15Nstdev	ile_d15N	ile_d15Nstdev	leu_d15N	leu_d15Nstdev	lys_d15N	lys_d15Nstdev	met_d15N	met_d15Nstdev	phe_d15N	phe_d15Nstdev	pro_d15N	pro_d15Nstdev	ser_d15N	ser_d15Nstdev	thr_d15N	thr_d15Nstdev	tyr_d15N	tyr_d15Nstdev	val_d15N	val_d15Nstdev	nle_d15N	nle_d15Nstdev	d15N_est	ala_d13C	ala_d13Cstdev	asp_d13C	asp_d13Cstdev
Gough's Cave	WMY021	M49877a	Dog	This study	7.7	45.41	16.21	3.3	-19.1	5.7	14.31	-27.73	9.3	0.03	8.47	0.18	9.85	0.01	1.06	0.03	9.96	0.04	8.68	0.44	8.25	0.34	-0.9	0.93			5.5	0.5	9.8	0.1	2.08	0.2	-28.28	0.3			10.49	0.05	13.53	0.12	4.83	-24.39	0.26	-20.94	0.55
Gough's Cave		M561	Dog	This study	8.8	43.6	15.56	3.3	-20.06	6.39	14.31	-27.73	10.03	0.07	9.75	0.22	11.64	0.15	1.2	0.07	12.71	0.76	11.15	0.27	10.74	0.37	-1.44	0.95			7.09	0.51	10.51	0.17	1.85	0.72	-34.04	0.51			11.19	0.04	13.83	0.13	5.29	-24.56	0.03	-22.74	0.36
Gough's Cave		M13794a	Dog	This study	3.6	43.56	15.43	3.3	-19.15	5.2	14.31	-27.73	8.12	0.09	7.61	0.51	9.82	0.09	0.91	0.1	10.92	0.32	8.49	1.08	8.55	0.3	-2.13	0.81			7.1	0.79	9.51	0.12	0.45	0.41	-20.46	0.96			8.84	0.46	14.62	0.33	4.53	-25	0.71	-21.71	0.56
Gough's Cave		M50012b	Wolf	This study	4.2	40.6	14.75	3.2	-19.19	5.81	14.31	-27.73	9.15	0.12	7.87	0.57	10.1	0.28	0.05	0.09	11.52	0.21	9.46	0.63	9.08	0.1	-1.28	0.35			6.19	0.16	9.8	0.23	1.58	0.46	-33.75	0.77			9.15	0.26	14.22	0.15	4.33	-23.64	0.5	-21.41	0.17
Gough's Cave	WMY020	M54143	Human	Richards et al. 2000	-	-	-	3.4	-18.5	7.1	14.31	-27.73	10.14	0.04	9.16	0.27	10.61	0.39	7.06	0.05	11.88	0.13	10.17	0.98	8.27	0.36	-0.15	0.19			6.8	0.09	11.37	0.23	5.98	0.86	-21.88	0.62			9.83	0.23	13.8	0.06	7.72	-26.79	0.43	-22.91	0.11
Gough's Cave	WMY019	M54056	Human	Richards et al. 2000	-	-	-	3.3	-18.6	6.5	14.31	-27.73	10.44	0.08	9.57	0.12	10.81	0.1	5.86	0.09	12.06	0.03	10.27	0.41	9.16	0.04	-0.39	0.5			6.11	0.32	11.88	0.13	5.52	0.08	-22.44	1.02			10.25	0.62	14.15	0.08	7.48	-26.59	0.34	-21.75	0.39
Pınarbaşı	D004912	PB04 BIB 115 #4057 20L	Dog	This study	-	42.98	15.17	3.3	-22	11.86	14.31	-27.73	18.48	0.19	19.29	0.31	19.1	0.04	6.23	0.07	16.98	0.22	18.6	0.82	18.83	0.12	3.43	0.19			4.19	0.66	17.21	0.08	5.97	0.48	-18.85	0.12			19.56	0.19	14.41	0.15	11.62	-29.1	0.07	-25.58	0.29
Pınarbaşı	D004913	PB04 25/8/04	Dog	This study	7.2	40.49	13.83	3.4	-23.96	11.6	14.31	-27.73	15.5	0.15	16.36	0.26	17.35	0.09	8.64	0.06	16.52	0.45	15.69	0.51	16.29	0.36	1.35	0.56			2.55	0.41	15.41	0.17	8.17	0.19	-23.1	0.75			17.05	0.2	14.31	0.16	11.12	-31	0.16	-28.61	0.84
Pınarbaşı	D004922	PB04 BIF 123 #4081 23L	Dog	This study	-	41.54	14.53	3.3	-22.5	12.56	14.31	-27.73	17.09	0.1	16.51	0.17	18.73	0.19	10.1	0.07	17.51	0.44	18	0.51	17.26	0.18	2.87	0.36			1.42	0.71	16.28	0.05	10.17	0.33	-18	0.57			17.99	0.16	14.5	0.16	12.42	-29.89	0.58	-26.36	1.39
Pınarbaşı	D004924	PB04 BIF 31/8/04	Dog	This study	7.7	42.54	14.5	3.4	-22.67	12.61	14.31	-27.73	16.93	0.08	16.3	0.31	18.61	0.08	10.2	0.08	17.44	0.2	17.24	0.16	17.37	0.26	2.7	0.11			2.44	0.15	16.22	0.15	9.61	0.19	-20.57	0.04			18.18	0.57	14.29	0.23	12.34	-31.14	0.29	-25.16	0.26
Pınarbaşı	ZBC	ZBC	Human	This study	20.5	37.31	13.01	3.4	-20.04	15.06	14.31	-27.73	19.87	0.18	20	0.32	20.81	0.05	13.08	0.08	20.16	0.12	19.81	1.07	19.85	0.32	4.64	0.58			8.69	0.48	18.75	0.15	12.99	0.4	-19.85	0.98			19.75	0.32	14.86	0.28	15.02	-24.88	0.49	-23.72	0.44
Pınarbaşı	ZBD	ZBD	Human	This study	12.9	34.2	11.67	3.4	-19.74	14.21	14.31	-27.73	18.49	0.09	17.99	0.3	19.13	0.12	12.46	0.06	20.46	0.08	18.47	0.45	17.99	0.23	4.45	0.22			8.31	0.44	18.92	0.14	12.41	0.47	-21.21	1.06			17.84	0.25	15.01	0.23	14.31	-24.67	0.71	-23.36	0.39
[truncated: 55 more columns]
