# Supplementary material for: Dogs were widely distributed across western Eurasia during the Palaeolithic
Source: Nature. 2026 Mar 25;651(8107):995–1003. doi: 10.1038/s41586-026-10170-x (PMC13017512; doi:10.1038/s41586-026-10170-x)
Supplement: Supplementary file 3 — Supplementary Tables 1–7. [file 41586_2026_10170_MOESM3_ESM.zip › 2025-05-12885B-s3_WM_Updated/Supplementary_Table_2_Updated_WM.xlsx]

## Sheet: Sheet1
Archaeological ID / Specimen ID	Species	Site	Lab ID	Material	Notes	DNA	Radiocarbon Facility	Lab Code	PCode (pretreatment)	Date	±	calBP (mean)	calBP (95.4%)	Reference	DOI
PB04 BIF 123 AC11 4081 23L >4MM V.Young Bone	Dog	Pınarbaşı	D004922	Bone / Collagen	V.Young bone	mtDNA	Oxford	OxA-38685	AG/ gelatinized filtered collagen	13193	51	15837	16010–15666	This study
PB04 BIE AC09 8030 3mm Sample from 20L >3mm	Dog	Pınarbaşı	D004912	Bone/ Collagen		mtDNA	Oxford	OxA-38686	AF/ ultrafiltered collagen	12638	45	15062	15229–14916	This study
PB04 BIB 115 AC08 #4057 20L >4mm (8455)	Dog	Pınarbaşı	D004913	Bone / Collagen		mtDNA	Oxford	OxA-38738	AG	12551	48	14865	15126–14523	This study
PB04 BIF 31/8/04	Dog	Pınarbaşı	D004924	Bone / Collagen		Nuclear	Vienna	VIE-1081	UF (ultrafiltered collagen)	13160	35	15787	15915–15669	This study
PB04 BIF 31/8/04	Dog	Pınarbaşı	D004924	Bone / Collagen		Nuclear	Vienna	VIE-1082	UF (ultrafiltered collagen)	13185	40	15787	15915–15669	This study
PB04 BIF 31/8/04	Dog	Pınarbaşı	D004924	Bone / Collagen		Nuclear	Vienna	VIE-1083	UF (ultrafiltered collagen)	13140	35	15787	15915–15669	This study
NHMUK PV M 13794a	Dog	Goughs Cave	M13794	Bone / Collagen		Nuclear	Vienna	VIE-1402	UF (ultrafiltered collagen)	12295	30	14269	14793–14090	This study
NHMUK PV M 50012b (NHMUK PV M 50013)	Wolf	Goughs Cave	M50013	Bone / Collagen		Nuclear	Vienna	VIE-1403	UF (ultrafiltered collagen)	12305	30	14297	14808–14091	This study
NHMUK PV M 49877a	Dog	Goughs Cave	M49877 [WMY021]	Bone / Collagen			Oxford	OxA-13585		12440	55	14604	14951-14285	This study
WZ77	Dog	Wezmeh Cave	WZ77	Bone / Collagen		Nuclear	Vienna	VIE-1084	AG/ gelatinized filtered collagen	1650	15	1532	1574–1419	This study
WZ190	Wolf	Wezmeh Cave	WZ190	Bone / Collagen		Nuclear	Vienna	VIE-1085	UF (ultrafiltered collagen)	2555	15	2708	2745–2542	This study
ZBC (Grave 13)	Human	Pınarbaşı	ZBC	Bone / Phalanx		Nuclear		MAMS-30693		12890	40	15432	15585–15284	Feldman et al. 2019	https://doi.org/10.1038/s41467-019-09209-7
ZBC (Grave 13)	Human	Pınarbaşı	ZBC	Bone / Collagen		Nuclear	Oxford	OxA-16536		12945	55	15432	15585–15284	Baird et al. 2013	https://doi.org/10.1179/0075891413Z.00000000024
Grave 14	Human	Pınarbaşı	Grave 14	Bone / Collagen		N/A	Oxford	OxA-16535		12580	55	14932	15172–14546	Baird et al. 2013	https://doi.org/10.1179/0075891413Z.00000000024
GC6.1.1/3	Human	Kendrick's Cave				N/A	Oxford	OxA-2236		11700	100	13572	13780–13354	Richards and Hedges, 2000	https://doi.org/10.1006/jasc.1999.0520
GC M.23.1/2	Human	Gough’s Cave	M54056 [WMY019]	Bone / Scapula (right)		N/A	Oxford	OxA-17847	AF/ ultrafiltered collagen	12565	50	14901	15143–14540	Jacobi and Higham, 2009, 2011	https://doi.org/10.1016/j.quascirev.2009.03.006, https://doi.org/10.1016/B978-0-444-53597-9.00012-1
GC87/190	Human	Gough’s Cave	M54143 [WMY020]	Bone / Calotte		N/A	Oxford	OxA-17849	AF/ ultrafiltered collagen	12590	50	14967	15175–14584	Jacobi and Higham, 2009, 2011	https://doi.org/10.1016/j.quascirev.2009.03.006, https://doi.org/10.1016/B978-0-444-53597-9.00012-1
GC87/169 (GC2)	Human	Gough’s Cave		Bone / Calotte		N/A	Oxford	OxA-17848	AF/ ultrafiltered collagen	12485	50	14693	15004–14325	Jacobi and Higham, 2009, 2011	https://doi.org/10.1016/j.quascirev.2009.03.006, https://doi.org/10.1016/B978-0-444-53597-9.00012-1
