# Supplementary material for: Dogs were widely distributed across western Eurasia during the Palaeolithic
Source: Nature. 2026 Mar 25;651(8107):995–1003. doi: 10.1038/s41586-026-10170-x (PMC13017512; doi:10.1038/s41586-026-10170-x)
Supplement: Supplementary file 3 — Supplementary Tables 1–7. [file 41586_2026_10170_MOESM3_ESM.zip › 2025-05-12885B-s3_WM_Updated/Supplementary_Table_5.xlsx]

## Sheet: Sheet1
AnalysisID	SampleID	Date_Mean	Date_Info	Site	Paper
D_GoughsCave1_14269	M13794	14269	VIE-1402	Goughs Cave, UK	This study
D_Padina1_11500-8300	PAD 11.70/170/1			Padina, Serbia	This study
D_Padina2_c8100	PAD 7.70/182/14			Padina, Serbia	This study
D_Padina3_8300-7900	PAD 7.70/224/1			Padina, Serbia	This study
D_Padina4_c8100	PAD 8.70/268/1			Padina, Serbia	This study
D_Padina5_c8100	PAD 8.70/243/1			Padina, Serbia	This study
D_Pinarbasi1_15787	D004924	15787	UCIAMS.297865	Pinarbasi, Türkiye	This study
D_Pinarbasi2_15837	AL2921/ D004922	15837	OxA-38685	Pinarbasi, Türkiye	This study
D_Pinarbasi3_15062	PB04 BIB 115 #4057 20L	12638	OxA-38686	Pinarbasi, Türkiye	This study
D_Pinarbasi4_14865	PB04 25/8/04	12551	OxA-38738	Pinarbasi, Türkiye	This study
D_Vlasac1_9500-8300	VL 224 x-find 5/1			Vlasac, Serbia	This study
D_Vlasac2_c8650	LMU_VLA_KOB_35a_A			Vlasac, Serbia	This study
D_Vlasac3_c8650	VL 216 x-find 7			Vlasac, Serbia	This study
D_Vlasac4_c8650	VL233X-FIND10			Vlasac, Serbia	This study
D_Wezmeh1_1532	WZ77	1532	VIE-1084	Wezmeh, Iran	This study
W_GrottaContinenza1_c12000	Taglio38	12000		Grotta Continenza, Italy	This study
W_Wezmeh1_2708	WZ190	2708	VIE-1085	Wezmeh, Iran	This study
01.P09.B1.1077_Chukotka_Russia_A1b_1060	01.P09.B1.1077	1060		Pajpel'gak, Chukotka, Russia	Ameen et al. 2019
03.P04.H1.1024_Chukotka_Russia_Xclade_1000	03.P04.H1.1024	1000		Pajpel'gak, Chukotka, Russia	Ameen et al. 2019
08.P05.H2.961_Russia_A1b_1060	08.P05.H2.961	1060		Pajpel'gak, Chukotka, Russia	Ameen et al. 2019
09.P05.H2.894_Russia_A1b_600	09.P05.H2.894	600		Pajpel'gak, Chukotka, Russia	Ameen et al. 2019
2009-32-3316_Iceland_A2a_300	2009-32-3316	300		Alþingisreitur, Reykjavík, Iceland	Ameen et al. 2019
31.KM90.2/2.307_Russia_A2b_600	31.KM90.2/2.307	600		Pajpel'gak, Chukotka, RUssia	Ameen et al. 2019
560028-21_Alaska_A2b_1700	560028-21	1700		Uyak, Kodiak Island, Alaska, USA	Ameen et al. 2019
5MT316_Colorado_A2b_1250	5MT316	1250		Grass Mesa, Colorado, USA	Ní Leathlobhair et al. 2018
5MT501_Colorado_A2b_900	5MT501	900		Yellow Jacket Pueblo, Colorado, USA	Ní Leathlobhair et al. 2018
5MT520_Colorado_A2b_1200	5MT520	1200		McPhee Pueblo, Colorado, USA	Ní Leathlobhair et al. 2018
AL3007_Russia_Xclade_0	AL3007	0		Kamchatka, Russia	Bergstrom et al. 2020
AM310A_Indiana_A2b_1000	AM310A	1000		Angel Mounds, Indiana	Ní Leathlobhair et al. 2018
AM310B_Indiana_A2b_1000	AM310B	1000		Angel Mounds, Indiana	Ní Leathlobhair et al. 2018
AM310C_Indiana_A2b_1000	AM310C	1000		Angel Mounds, Indiana	Ní Leathlobhair et al. 2018
AM474_Indiana_A2b_1000	AM474	1000		Angel Mounds, Indiana	Ní Leathlobhair et al. 2018
Basenji_A1a_0	Basenji	0		USA	Thalmann et al. 2013
BELA-37369_Alaska_A1b_212	BELA-37369	212		Cape Espenberg, Kotzebue Sound	Ameen et al. 2019
BELA-37374_Alaska_A2b_620	BELA-37374	620		Cape Espenberg, Kotzebue Sound	Ameen et al. 2019
BELA-37375_Alaska_A1b_620	BELA-37375	620		Cape Espenberg, Kotzebue Sound	Ameen et al. 2019
BELA-52965_Alaska_A2b_400	BELA-52965	400		Cape Espenberg, Kotzebue Sound	Ameen et al. 2019
CAO1_California_A2b_4000	CAO1	4000		Channel Islands, USA	Ní Leathlobhair et al. 2018
CAW2_California_A2b_4000	CAW2	4000		Channel Islands, USA	Ní Leathlobhair et al. 2018
CIAS_California_A2b_4000	CIAS	4000		Syuxtun, California, USA	Ní Leathlobhair et al. 2018
CICVD_California_A2b_4000	CICVD	4000		Canada Verde Site, Santa Rosa Island, California, USA	Ní Leathlobhair et al. 2018
CK-H8-M7_Alaska_825	CK-H8-M7	825		Cape Espenberg, Kotzebue Sound	Ameen et al. 2019
Cox6_Alabama_A2b_2250	Cox6	2250		Cox site, Alabama, USA	Ní Leathlobhair et al. 2018
D_Ajvide1_4800	C89	4700	Contextual date	Gotland, Sweden	Bergstrom et al. 2020
D_Ajvide2_4800	C90	4700	Contextual date	Gotland, Sweden	Bergstrom et al. 2020
D_AlymasPodunavlje1_4500	ALPO01	4500	Eneolithic	Alymas-Podunavlje, Serbia	Bergstrom et al. 2020
D_Amur2_93	TRF.02.21	75	1927 AD	Nivkh, Russia	Feuerborn et al. 2021
D_Apalle1_3100	C62	3112	Ua 8826 (2945 ± 75 BP)	Apalle, Sweden	Bergstrom et al. 2020
D_Ashkelon1_2300	ASHQ01	2300	Persian	Ashkelon, Israel	Bergstrom et al. 2020
D_Ashkelon2_2300	ASHQ06	2300	Persian	Ashkelon, Israel	Bergstrom et al. 2020
D_Ashkelon3_2300	ASHQ08	2300	Persian	Ashkelon, Israel	Bergstrom et al. 2020
D_BelverdeDiCetona1_4000	AL2397	4000		Belvedere di Cetona, Italy	Bergstrom et al. 2020
D_Bulgunnyakhtakh1_100	C32	100		Bulgunnyakhtakh lake, Yana-Indigirka lowland, 55 km north-west, Russia	Bergstrom et al. 2020
D_CherryTreeCave1_4716	CTC	4700		Cherry Tree Cave (Kirschbaumhöhle), Germany	Botigue et al. 2017
D_Chukotka2_95	TRF.02.49	85		Russia	Feuerborn et al. 2021
D_Fralsegardenm1_1150	C88	5000		Vastergotland, Sweden	Bergstrom et al. 2020
D_Herxheim1_7081	HXH	7000	AMS dated	Herxheim, Germany	Botigue et al. 2017
D_IarteVI1_800	TRF.05.16	1000	11th Cent. AD	Iarte 6, Russia	Feuerborn et al. 2021
D_Ishkinino1_3275	TRF.04.04	3200		Russia	Feuerborn et al. 2021
D_Kamchatka1_93	TRF.02.01	80	1927 AD	Tjukotka (Chukotka), Russia	Feuerborn et al. 2021
D_Kamchatka2_60	TRF.02.53	50		Russia	Feuerborn et al. 2021
D_Krasnosamarskoe1_3800	C5	3800	Date range of site	Krasnosamarskoe, Russia	Bergstrom et al. 2020
D_Marizulo1_6230	OL4029	6230		Marizulo Cave, Spain	Bergstrom et al. 2020
D_Marmara1_1565	AL2022	1565	OxA-36894	Istanbul, Turkey	Bergstrom et al. 2020
D_Newgrange1_4800	Newgrange	4800	UBA-25550	Newgrange, Ireland	Frantz et al. 2016
D_PadKalashkinova1_7000	C26	7000	Ox23910	Pad' Kalashkinova, Russia	Bergstrom et al. 2020
D_PadKalashkinova2_6900	OL4223	7000		Pad' Kalashnikova, Russia	Bergstrom et al. 2020
D_Parknabinnia1_2733	Parknabinnia	2733		Parknabinnia, Ireland	Feuerborn et al. 2021
D_Plocnik1_6839	AL2946	6838	OxA-36896	Plocnik, Serbia	Bergstrom et al. 2020
D_PortauChoix1_4157	AL3194	4020		Port au Choix, Newfoundland, Canada	Ramos-Madrigal et al. 2020 / Ní Leathlobhair et al. 2018
D_Sakhalin1_140	TRF.01.51	140	1872 AD	Sakhalin, Russia	Feuerborn et al. 2021
D_ShamankaII1_7400	C27	7400	Ox20561	Shamanka II, Russia	Bergstrom et al. 2020
D_Skoteini1_6544	OL4222	6500		Skoteini cave, Greece	Bergstrom et al. 2020
D_Sotin1_4900	SOTN01	4900	4220±40 (Beta-307577)	Sotin, Croatia	Bergstrom et al. 2020
D_StoraForvar1_4000	C94	4032	Beta-440527 (3680 ± 30)	Stora Fovar, Sweden	Bergstrom et al. 2020
D_TelGezer1_3500	TGEZ06	2300	Persian	Tel Gezer, Israel	Bergstrom et al. 2020
D_TelHreiz1_7000	THRZ02	7000	Neolithic	Tel Hreiz, Israel	Bergstrom et al. 2020
D_TepeGhelaGap1_5826	AL2571	5820	OxA-35324	Tepe Ghela Gap, Iran	Bergstrom et al. 2020
D_TiuteiSaleI1_1111	TRF.05.14	1100		Tiutei-Sale 1, Russia	Feuerborn et al. 2021
D_UstPolui1_2000	TRF.05.04	2000		Russia	Feuerborn et al. 2021
D_UstPolui2_2000	TRF.05.05	2000	1927 AD	Nenets, Russia	Feuerborn et al. 2021
D_UstPolui4_2000	TRF.05.07	2000	260BC-140AD	Ust'-Polui, Russia	Feuerborn et al. 2021
D_UstPolui5_2000	TRF.05.08	2000	260BC-140AD	Ust'-Polui, Russia	Feuerborn et al. 2021
D_UstPolui6_2000	TRF.05.10	2000	260BC-140AD	Ust'-Polui, Russia	Feuerborn et al. 2021
D_UstVoikar1_857	TRF.05.17	850		Ust'-Voikar, Russia	Feuerborn et al. 2021
D_Uza1_875	UZAA01	875	Islamic	Uza, Israel	Bergstrom et al. 2020
D_Uza2_1600	UZAA02	1600	Byzantine	Uza, Israel	Bergstrom et al. 2020
D_Veretye1_10930	OL4061	10930		Veretye 1, Russia	Bergstrom et al. 2020
D_Veretye2_8750	TRF.04.09	10900		Russia	Feuerborn et al. 2021
D_Weyanoke1_960	AL3223	1035	OxA-35516	Hatch Old Town, USA	Ní Leathlobhair et al. 2018
D01_SiberianHusky_A1b_0	D01	0		Sweden	Björnerfeldt et al. 2006
D04_CockerSpaniel_A1a_0	D04	0		Sweden	Björnerfeldt et al. 2006
D05_WestHighlandWhiteTerrier_A1a_0	D05	0		Sweden	Björnerfeldt et al. 2006
D07_IrishSetter_A1a_0	D07	0		Sweden	Björnerfeldt et al. 2006
D102_GoldenRetriever_A1a_0	D102	0		Sweden	Baranowska et al. 2009
D11_SwedishElkhound_C_0	D11	0		Sweden	Björnerfeldt et al. 2006
D35_DobermanPinscher_B_0	D35	0		USA	Webb and Allard 2009
D40_Bolognese_B_0	D40	0		USA	Webb and Allard 2009
D41_Poodle_B_0	D41	0		USA	Webb and Allard 2009
D42_CardiganCorgi_B_0	D42	0		USA	Webb and Allard 2009
D44_BassetHound_B_0	D44	0		USA	Webb and Allard 2009
D46_WalkerHound_B_0	D46	0		USA	Webb and Allard 2009
D48_AustralianTerrier_B_0	D48	0		USA	Webb and Allard 2009
D49_BassetHound_B_0	D49	0		USA	Webb and Allard 2009
D50_CockerSpaniel_B_0	D50	0		USA	Webb and Allard 2009
D51_Cockapoo_B_0	D51	0		USA	Webb and Allard 2009
D55_BlueHeeler_C_0	D55	0		USA	Webb and Allard 2009
D56_Viszla_A1a_0	D56	0		USA	Webb and Allard 2009
D59_Keeshond_A1a_0	D59	0		USA	Webb and Allard 2009
D61_TibetanMastiff_A_0	D61	0		USA	Webb and Allard 2009
D65_Dachsund_A_0	D65	0		USA	Webb and Allard 2009
D66_Dachsund_A1a_0	D66	0		USA	Webb and Allard 2009
D67_Dachsund_A1a_0	D67	0		USA	Webb and Allard 2009
D68_Chihuahua_A1a_0	D68	0		USA	Webb and Allard 2009
D69_AmericanCockerSpaniel_A1a_0	D69	0		USA	Webb and Allard 2009
D72_Rottweiler_A1a_0	D72	0		USA	Webb and Allard 2009
D73_MiniatureDachsund_A1a_0	D73	0		USA	Webb and Allard 2009
D75_AustralianShepherd_A1a_0	D75	0		USA	Webb and Allard 2009
D78_EnglishMastiff_A1a_0	D78	0		USA	Webb and Allard 2009
D79_AustralianShepherd_A1a_0	D79	0		USA	Webb and Allard 2009
D80_CairnTerrier_A1a_0	D80	0		USA	Webb and Allard 2009
D81_Newfoundland_A1a_0	D81	0		USA	Webb and Allard 2009
D82_ToyPoodle_A1a_0	D82	0		USA	Webb and Allard 2009
D83_NeopolitanMastiff_A1a_0	D83	0		USA	Webb and Allard 2009
D84_Pomeranian_C_0	D84	0		USA	Webb and Allard 2009
D85_NeopolitanMastiff_A1a_0	D85	0		USA	Webb and Allard 2009
D86_CavalierKingCharlesSpaniel_A1a_0	D86	0		USA	Webb and Allard 2009
D87_BichonFrise_A1a_0	D87	0		USA	Webb and Allard 2009
D88_CockerSpaniel_A1a_0	D88	0		USA	Webb and Allard 2009
D89_EnglishShepherd_A1a_0	D89	0		USA	Webb and Allard 2009
D90_FrenchBulldog_A1a_0	D90	0		USA	Webb and Allard 2009
D91_Corgi_A1a_0	D91	0		USA	Webb and Allard 2009
D93_GreatDane_A1a_0	D93	0		USA	Webb and Allard 2009
D94_Akita_A1a_0	D94	0		USA	Webb and Allard 2009
D95_BrittanySpaniel_A1a_0	D95	0		USA	Webb and Allard 2009
D96_GoldenRetriever_A1a_0	D96	0		USA	Webb and Allard 2009
D97_GoldenRetriever_A1a_0	D97	0		USA	Webb and Allard 2009
D98_GoldenRetriever_B_0	D98	0		USA	Webb and Allard 2009
D99_GoldenRetriever_B_0	D99	0		USA	Webb and Allard 2009
Dingo_A1b_0	Dingo	0		USA	Thalmann et al. 2013
DQ480489.1_GermanShepherd_Sweden_C_0	DQ480489.1	0		Sweden	Bjornerfeldt et al. 2006
DQ480492.1_Jamthund_Sweden_D_0	DQ480492.1	0		Sweden	Bjornerfeldt et al. 2006
DQ480493.1_BlackRussianTerrier_Sweden_C_0	DQ480493.1	0		Sweden	Bjornerfeldt et al. 2006
DQ480502.1_Jamthund_Sweden_D_0	DQ480502.1	0		Sweden	Bjornerfeldt et al. 2006
DRG-99-0043_Alaska_1105	DRG-99-0043	1105		Deering, Kotzebue Sound, Alaska, USA	Ameen et al. 2019
F3781_Russia_SiberianSea_100	F3781	100		Chukotka, Russia	Bergstrom et al. 2020
HJCL-9.14_Labrador_150	HJCL-9.14	150		Uivak Point 1, Okak Bay, Labrador, Canada	Ameen et al. 2019
JBG11_A2b_1200	JBG11	1200		Janey B. Goode, Illinois, USA	Ní Leathlobhair et al. 2018
JBG12_A2b_1200	JBG12	1200		Janey B. Goode, Illinois, USA	Ní Leathlobhair et al. 2018
JBG13_A2b_1200	JBG13	1200		Janey B. Goode, Illinois, USA	Ní Leathlobhair et al. 2018
JBG17_A2b_1200	JBG17	1200		Janey B. Goode, Illinois, USA	Ní Leathlobhair et al. 2018
JBG19_A2b_1200	JBG19	1200		Janey B. Goode, Illinois, USA	Ní Leathlobhair et al. 2018
JBG21_A2b_1200	JBG21	1200		Janey B. Goode, Illinois, USA	Ní Leathlobhair et al. 2018
JBG24_A2b_1200	JBG24	1200		Janey B. Goode, Illinois, USA	Ní Leathlobhair et al. 2018
JBG26_A2b_1200	JBG26	1200		Janey B. Goode, Illinois, USA	Ní Leathlobhair et al. 2018
JBG32_A2b_1200	JBG32	1200		Janey B. Goode, Illinois, USA	Ní Leathlobhair et al. 2018
JBG35_A2b_1200	JBG35	1200		Janey B. Goode, Illinois, USA	Ní Leathlobhair et al. 2018
JBG37_A2b_1200	JBG37	1200		Janey B. Goode, Illinois, USA	Ní Leathlobhair et al. 2018
JBG41_A2b_1200	JBG41	1200		Janey B. Goode, Illinois, USA	Ní Leathlobhair et al. 2018
JBG42_A2b_1200	JBG42	1200		Janey B. Goode, Illinois, USA	Ní Leathlobhair et al. 2018
JBG43_A2b_1200	JBG43	1200		Janey B. Goode, Illinois, USA	Ní Leathlobhair et al. 2018
JBG45_A2b_1200	JBG45	1200		Janey B. Goode, Illinois, USA	Ní Leathlobhair et al. 2018
JBG48_A2b_1200	JBG48	1200		Janey B. Goode, Illinois, USA	Ní Leathlobhair et al. 2018
JBG5_Illinois_A2b_1200	JBG5	1200		Janey B. Goode, Illinois, USA	Ní Leathlobhair et al. 2018
JBG50_A2b_1200	JBG50	1200		Janey B. Goode, Illinois, USA	Ní Leathlobhair et al. 2018
KBP3316.216_Kurils_840	KBP3316.216	840		Bukhta Zakat, Makanrushi Island, Kurils, Russia	Ameen et al. 2019
KEDQ-2.M1_Nunavut_700	KEDQ-2.M1	700		Talaguak, Kimmirut (Lake Harbour), Baffin Island, Canada	Ameen et al. 2019
KKDO-2270_Nunavut_675	KKDO-2270	675		Peale Point, Frobisher Bay, Baffin Island, Canada	Ameen et al. 2019
KKJG-1.H8-M1_Nunavut_425	KKJG-1.H8-M1	425		Silumiut Island, Chesterfield Inlet, Canada	Ameen et al. 2019
KNK2643X1839_Greenland_45	KNK2643X1839	45		Iita, Foulke Fjord, Inglefield Land, Greenland	Ameen et al. 2019
KNK2644X1119_Greenland_75	KNK2644X1119	75		Foulke Fjord, Inglefield Land, Greenland	Ameen et al. 2019
KNK2644X1120_Greenland_75	KNK2644X1120	75		Foulke Fjord, Inglefield Land, Greenland	Ameen et al. 2019
KNK492X33_Greenland_592	KNK492X33	592		Qaqaitsut West, Paris Fjord, Greenland	Ameen et al. 2019
KU290535_Tanzania_0	KU290535	0		Tanzania	Strakova et al. 2016
KU290838_Gambia_0	KU290838	0		Gambia	Strakova et al. 2016
KU290884_Malawi_0	KU290884	0		Malawi	Strakova et al. 2016
KU290890_Gambia_0	KU290890	0		Gambia	Strakova et al. 2016
LB2_Alabama_A2b_5000	LB2	5000		Little Bear, Alabama, USA	Ní Leathlobhair et al. 2018
NHTN-1.2048H_NWTerritories_175	NHTN-1.2048H	175		Nuvuk, Cape Krusenstern, Coronation Gulf, Canada	Ameen et al. 2019
NIHF-4.132C_Nunavut_650	NIHF-4.132C	650		Gutchiak, Eskimo Lakes, Mackenzie Delta, Canada	Ameen et al. 2019
NIHF-4.1C_Nunavut_650	NIHF-4.1C	650		Tikilik, Igloolik Island, Canada	Ameen et al. 2019
NIHF-4.PLM_Nunavut_650	NIHF-4.PLM	650		Tikilik, Igloolik Island, Canada	Ameen et al. 2019
OATI-1.H1R_NWTerritories_345	OATI-1.H1R	345		Tuktoyaktuk Peninsula, Mackenzie Delta	Ameen et al. 2019
P91/2013KMG-GeoSociety-M4a_Greenland_300	P91/2013KMG-GeoSociety-M4a	300		Geographical Society Island, East Greenland	Ameen et al. 2019
PRD10_BColumbia_A2b_1500	PRD10	1500		Boardwalk, Prince Rupert Harbour, British Columbia, Canada	Ní Leathlobhair et al. 2018
RBJR-1.642.56_Nunavut_650	RBJR-1.642.56	650		Porden Point, Grinnell Peninsula, Devon Island, Nunavut, Canada	Ameen et al. 2019
SEL-33-0057b_Alaska_2200	SEL-33-0057b	2200		Chugachik Island, Upper Kachemak Bay, Cook Inlet, Alaska	Ameen et al. 2019
SemiamhooBay_150	SemiamhooBay	150		Semiamhoo Bay, British Columbia, Canada	Lin et al. 2023
TRF.02.25_Nenets_Rus_1927AD_80	TRF.02.25	80	1927 AD	Nenets, Russia	Feuerborn et al. 2021
TRF.02.26_Nenets_75	TRF.02.26	75	Historical, 1926	Russia	Feuerborn et al. 2021
TRF.02.54_Kamchatka_40	TRF.02.54	40		Russia	Feuerborn et al. 2021
UA1-1941-1856_Alaska_740	UA1-1941-1856	740		Ahteut, Kobuk River, USA	Ameen et al. 2019
UA5231_Alaska_25	UA5231	25		Cape Dyer, North Slope, USA	Ameen et al. 2019
WAL-B9-J19_Alaska_A2a_1125	WAL-B9-J19	1125		Walakpa, North Slope, USA	Ameen et al. 2019
WAL-B9-J20_Alaska_A2a_1125	WAL-B9-J20	1125		Walakpa, North Slope, USA	Ameen et al. 2019
EU408262_Chihuahua_0	EU408262_Chihuahua5P	0		NA	Webb and Allard, 2009
EU408267.1_CockerSpaniel3P_C_0	EU408267_CockerSpaniel3P	0		USA	Webb and Allard 2009
EU408279.1_Havanese3P_C_0	EU408279_Havanese3P	0		USA	Webb and Allard 2009
EU408288.1_NorwegianElkhound1P_Norway_D_0	EU408288_NorwegianElkhound1P	0		Norway	Webb and Allard 2009
EU408293.1_PitBullTerrier1M_C_0	EU408293_PitBullTerrier1M	0		USA	Webb and Allard 2009
EU789654.1_D5_m98_Kangal_Turkey_D_0	EU789654_D5_m98_Kangal	0		Turkey	Pang et al. 2009
EU789655.1_Galgo_Espanol_D6_R33_Spain_D_0	EU789655_Galgo_Espanol_D6_R33	0		Spain	Pang et al. 2009
EU789664_A65_m276_Thailand_0	EU789664_A65_m276	0		Thailand	Pang et al. 2009
EU789669_A65_5959_China_0	EU789669_A65_5959	0		China	Pang et al. 2009
EU789755_A64_Z134_Japan_0	EU789755_A64_Z134	0		Japan	Pang et al. 2009
E_Greenland_32135_Greenland_100	E_Greenland_32135	100	Historical, 1911	Tasiilak, East Greenland	Ameen et al. 2019
KU290537_326H_Ecuador_0	KU290537_326H	0		Ecuador	Strakova et al. 2016
KU290569.1_0_C365H_Paraguay_C_0	KU290569.1_C365H	0		Paraguay	Strakova et al. 2016
KU290587.1_383H_Suriname_C_0	KU290587.1_383H	0		Suriname	Strakova et al. 2016
KU290733_4H_Mexico_0	KU290733_4H	0		Mexico	Strakova et al. 2016
KU290894.1_0_C680H_SouthAfrica_C_0	KU290894.1_C680H	0		SouthAfrica	Strakova et al. 2016
KU291094_99H_Nicaragua_0	KU291094_99H	0		Nicaragua	Strakova et al. 2016
May10_Mexico_A2b_1000	May10_Mexico	1000		Mayapan, Yucatan, Mexico	Ní Leathlobhair et al. 2018
May2_Mexico_A2b_1000	May2_Mexico	1000		Mayapan, Yucatan, Mexico	Ní Leathlobhair et al. 2018
May3_Mexico_A2b_1000	May3_Mexico	1000		Mayapan, Yucatan, Mexico	Ní Leathlobhair et al. 2018
May4_Mexico_A2b_1000	May4_Mexico	1000		Mayapan, Yucatan, Mexico	Ní Leathlobhair et al. 2018
W_Greenland_32987_A2a_70	W_Greenland_32987	70		Uummannaq, Northwest Greenland	Ameen et al. 2019
W_Greenland_67941_A1a_80	W_Greenland_67941	80	Historical, 1918	Qeqertarssuatsiaq, Greenland	Ameen et al. 2019
D_BonnOberkassel1_c14000	TH13	12210	KIA-4162	Bonn-Oberkassel, Germany	Thalmann, et al. 2013
W_Kesserloch1_14358	TH11	14358	MAMS-23876	Kesserloch Cave, Switzerland	Thalmann et al. 2013
D_GrottaPaglicci1_14065	Paglicci_14000	12175	OxA-26316	Grotta Paglicci, Italy	Boschin, et al. 2020
W_GrottaContinenza1_c12000	Taglio38	12000		Grotta Continenza, Italy	This study
W_Kesserloch2_14582	TH15	14582	MAMS-23873	Kesserloch Cave, Switzerland	Thalmann et al. 2013
W_Kesserloch4_14143	TU13	12220	MAMS-23875	Kesserloch Cave, Switzerland	Loog, et al. 2020
D_Kartstein1_c12500	TH14	12500		Kartstein Cave, Germany	Thalmann et al. 2013
W_Kesserloch3_15039	TH7	15039	MAMS-23874	Kesserloch Cave, Switzerland	Thalmann et al. 2013
D_Kesserloch1_14159	TU11	14159		Kesserloch Cave, Switzerland	Loog et al. 2020
D_Botai1_5169	AC14	5169	Beta-714186	Botai, Kazakhstan	Zhang et al. 2025
D_Irkutsk_7357	C27	7357	Ox20561	Irkutsk, Russia	Bergstrom et al. 2020
W_Auneau_10040	TU839	10040	Poz-70124	Auneau, France	Baumann et al. 2021
W_Auneau_9668	TU840	9668	Poz-70126	Auneau, France	Baumann et al. 2021
W_BallynamintraCave_13361	367	13361	OxA-35455	Ballynamintra Cave, Ireland	Bergstrom et al. 2022
W_BelayaGora_18274	IN18-005	14930	OxA-38195	Belaya Gora, Siberia	Bergström, et al. 2022
W_EasternBeringia_21013	TH10	21013	AA42301	Eastern Beringia, Alaska	Thalmann et al. 2013
W_Gnirshöhle_15267	GN-133/TU1072	15267	ETH-98604	Gnirshöhle, Germany	Baumann et al. 2021
W_HohleFels_15453	JK2181	15453	ETH-75071	Hohle Fels, Germany	Baumann et al. 2021
W_Kesslerloch5_15039	TH7	12620	MAMS-23874	Kesslerloch Cave, Switzerland	Thalmann, et al. 2013
W_PlunkettCave_13260	IRK	13260	OxA-38063	Plunkett Cave, Ireland	Bergstrom et al. 2022
W_Wezmeh1_2708	WZ190	2708	VIE-1085	Wezmeh, Iran	This study
Coyote_0	NC_008093	0		Nebraska, USA	Bjornerfeldt et al. 2006
