# Supplementary material for: Dogs were widely distributed across western Eurasia during the Palaeolithic
Source: Nature. 2026 Mar 25;651(8107):995–1003. doi: 10.1038/s41586-026-10170-x (PMC13017512; doi:10.1038/s41586-026-10170-x)
Supplement: Supplementary file 3 — Supplementary Tables 1–7. [file 41586_2026_10170_MOESM3_ESM.zip › 2025-05-12885B-s3_WM_Updated/Supplementary_Table_3.xlsx]

## Sheet: Sheet1
Sample	Group	BioProject	Accession	Country/Region (Wolves Only)
AfghanHound01	African_NearEast_India_Dogs	PRJNA208087	SAMN02194722
Akbash01_15287	African_NearEast_India_Dogs	PRJNA726547	SAMN29011964
Basenji01	African_NearEast_India_Dogs	PRJNA274504	SAMN03366708
Basenji02	African_NearEast_India_Dogs	PRJNA263947	SAMN04196845
Basenji03	African_NearEast_India_Dogs	PRJNA263947	SAMN03580393
Basenji04	African_NearEast_India_Dogs	PRJNA263947	SAMN06159689
Basenji05	African_NearEast_India_Dogs	PRJNA263947	SAMN13655894
Basenji06	African_NearEast_India_Dogs	PRJNA263947	SAMN13655905
Boerboel02_33148	African_NearEast_India_Dogs	PRJNA648123	SAMN15625740
Borzoi01_13141	African_NearEast_India_Dogs	PRJNA448733	SAMN08872905
CaucasianOvcharka02_7997	African_NearEast_India_Dogs	PRJNA648123	SAMN15625779
CotonDeTulear01_33217	African_NearEast_India_Dogs	PRJNA648123	SAMN15625810
IndigenousDogNigeria01	African_NearEast_India_Dogs	PRJNA266585	SAMN03168373
IndigenousDogNigeria02	African_NearEast_India_Dogs	PRJNA266585	SAMN03168374
IndigenousDogNigeria03	African_NearEast_India_Dogs	PRJNA266585	SAMN03168375
IndigenousDogNigeria04	African_NearEast_India_Dogs	PRJNA266585	SAMN03168376
MauritianDog01	African_NearEast_India_Dogs	PRJNA683923	SAMN17046049
RhodesianRidgeback08	African_NearEast_India_Dogs	PRJNA263947	SAMN10940814
Saluki02	African_NearEast_India_Dogs	PRJNA288568	SAMN03801687
Sloughi01	African_NearEast_India_Dogs	PRJEB13468	SAMEA3928143
VillDog_Africa01	African_NearEast_India_Dogs	PRJNA232497	SAMN04851104
VillDog_Egypt01	African_NearEast_India_Dogs	PRJNA232497	SAMN02485582
VillDog_Egypt02	African_NearEast_India_Dogs	PRJNA232497	SAMN02485583
VillDog_India01	African_NearEast_India_Dogs	PRJNA232497	SAMN02485586
VillDog_India02	African_NearEast_India_Dogs	PRJNA232497	SAMN02485587
VillDog_India03	African_NearEast_India_Dogs	PRJNA232497	SAMN02485588
VillDog_India04	African_NearEast_India_Dogs	PRJNA232497	SAMN02485590
VillDog_India05	African_NearEast_India_Dogs	PRJNA232497	SAMN02485591
VillDog_Lebanon01	African_NearEast_India_Dogs	PRJNA232497	SAMN02485595
VillDog_Lebanon02	African_NearEast_India_Dogs	PRJNA232497	SAMN02485596
VillDog_Lebanon03	African_NearEast_India_Dogs	PRJNA232497	SAMN02485597
VillDog_Namibia01	African_NearEast_India_Dogs	PRJNA232497	SAMN02485598
VillDog_Namibia02	African_NearEast_India_Dogs	PRJNA232497	SAMN02485599
VillDog_Namibia03	African_NearEast_India_Dogs	PRJNA232497	SAMN02485600
VillDog_Qatar01	African_NearEast_India_Dogs	PRJNA232497	SAMN02485606
VillDog_Qatar02	African_NearEast_India_Dogs	PRJNA232497	SAMN02485607
CarolinaDog01_7771	American_Dogs	PRJNA448733	SAMN08872926
CatahoulaLeopardDog11	American_Dogs	PRJNA263947	SAMN13655913
Chihuahua01_13131	American_Dogs	PRJNA448733	SAMN08872931
Chinook04_33143	American_Dogs	PRJNA648123	SAMN15625803
PeruvianHairless01	American_Dogs	PRJNA266585	SAMN03168386
Xoloitzcuintli02_30509	American_Dogs	PRJNA648123	SAMN15626053
Briard03_20268	American_European_Dogs	PRJNA648123	SAMN15625752
BrittanySpaniel03_12726	American_European_Dogs	PRJNA648123	SAMN15625753
BrusselsGriffon02_6692	American_European_Dogs	PRJNA648123	SAMN15625759
BullMastiff02_1125	American_European_Dogs	PRJNA648123	SAMN15625763
BullTerrier05_23673	American_European_Dogs	PRJNA448733	SAMN08872917
Bulldog01_14566	American_European_Dogs	PRJNA288568	SAMN03801654
CairnTerrier16_25446	American_European_Dogs	PRJNA648123	SAMN15625772
Havanese03	American_European_Dogs	PRJNA517114	SAMN10740985
LabradorRetriever06	American_European_Dogs	PRJNA448733	SAMN08873155
AlaskanHusky02	Arctic_Dogs	PRJEB9591	SAMEA3449657
AlaskanMalamute01_30099	Arctic_Dogs	PRJNA448733	SAMN08872810
EastSiberianLaika01	Arctic_Dogs	PRJNA266585	SAMN03168390
GreenlandDog01	Arctic_Dogs	PRJNA266585	SAMN03168381
SAMN14210377	Arctic_Dogs	PRJNA608847	SAMN14210377
Samoyed01_176	Arctic_Dogs	PRJNA448733	SAMN08873258
SiberianHusky01_14529	Arctic_Dogs	PRJNA288568	SAMN03801690
Akita01_12758	East_Asian_Dogs	PRJNA648123	SAMN15625707
ChineseCrested01	East_Asian_Dogs	PRJNA261736	SAMN03075611
ChineseIndigenousDog01	East_Asian_Dogs	PRJNA266585	SAMN03168352
ChineseIndigenousDog02	East_Asian_Dogs	PRJNA266585	SAMN03168353
ChineseIndigenousDog03	East_Asian_Dogs	PRJNA266585	SAMN03168354
ChineseIndigenousDog04	East_Asian_Dogs	PRJNA266585	SAMN03168355
ChineseIndigenousDog05	East_Asian_Dogs	PRJNA266585	SAMN03168363
ChineseIndigenousDog06	East_Asian_Dogs	PRJNA266585	SAMN03168364
ChineseIndigenousDog07	East_Asian_Dogs	PRJNA266585	SAMN03168356
ChineseIndigenousDog08	East_Asian_Dogs	PRJNA266585	SAMN03168358
ChineseIndigenousDog09	East_Asian_Dogs	PRJNA266585	SAMN03168359
ChineseIndigenousDog10	East_Asian_Dogs	PRJNA266585	SAMN03168360
ChineseIndigenousDog11	East_Asian_Dogs	PRJNA266585	SAMN03168361
ChineseIndigenousDog12	East_Asian_Dogs	PRJNA266585	SAMN03168365
ChineseIndigenousDog13	East_Asian_Dogs	PRJNA266585	SAMN03168366
ChineseIndigenousDog14	East_Asian_Dogs	PRJNA266585	SAMN03168367
ChineseIndigenousDog15	East_Asian_Dogs	PRJNA266585	SAMN03168357
ChineseSharpei05_11448	East_Asian_Dogs	PRJNA648123	SAMN15625981
ChongqingDog01	East_Asian_Dogs	PRJNA232497	SAMN02485578
Dingo02_34694	East_Asian_Dogs	PRJNA1157190	SAMN43506323
Dingo03_35294	East_Asian_Dogs	PRJNA1157190	SAMN43506324
Dingo05_35296	East_Asian_Dogs	PRJNA1157190	SAMN43506326
IndigenousDogVietnam01	East_Asian_Dogs	PRJNA266585	SAMN03168368
IndigenousDogVietnam02	East_Asian_Dogs	PRJNA266585	SAMN03168369
IndigenousDogVietnam03	East_Asian_Dogs	PRJNA266585	SAMN03168370
IndigenousDogVietnam04	East_Asian_Dogs	PRJNA266585	SAMN03168371
IndigenousDogVietnam05	East_Asian_Dogs	PRJNA266585	SAMN03168372
JapaneseChin04_24329	East_Asian_Dogs	PRJNA648123	SAMN15625784
Jindo01	East_Asian_Dogs	PRJDB2266	SAMD00009664
LhasaApso04	East_Asian_Dogs	PRJNA263947	SAMN13655906
NewGuineaSingingDog07_30192r	East_Asian_Dogs	PRJNA448733	SAMN08873190
NewGuineaSingingDog08_34692	East_Asian_Dogs	PRJNA726547	SAMN29012007
Pekingese02	East_Asian_Dogs	PRJNA263947	SAMN13655916
PhuquocRidgeback02_34878	East_Asian_Dogs	PRJNA685036	SAMN17192094
Pug07	East_Asian_Dogs	PRJNA263947	SAMN13655900
QingchuanDog01	East_Asian_Dogs	PRJNA232497	SAMN02485577
ShibaInu04	East_Asian_Dogs	PRJNA263947	SAMN13655907
ShihTzu02_3192	East_Asian_Dogs	PRJNA648123	SAMN15625983
Shikoku01_31257	East_Asian_Dogs	PRJNA648123	SAMN15625984
TibetanMastiff11	East_Asian_Dogs	PRJNA233638	SAMN02585160
TibetanSpaniel14_5381	East_Asian_Dogs	PRJNA648123	SAMN15626020
TibetanTerrier04	East_Asian_Dogs	PRJNA263947	SAMN10940798
TosaInu02_25491	East_Asian_Dogs	PRJNA648123	SAMN15626025
VillDog_Australia01	East_Asian_Dogs	PRJEB2162	SAMEA1521940
VillDog_Bali01	East_Asian_Dogs	PRJNA648123	SAMN17023513
VillDog_Borneo01	East_Asian_Dogs	PRJNA232497	SAMN02485592
VillDog_Borneo02	East_Asian_Dogs	PRJNA232497	SAMN02485593
VillDog_Borneo03	East_Asian_Dogs	PRJNA232497	SAMN02485594
VillDog_China01	East_Asian_Dogs	PRJNA192935	SAMN01974490
VillDog_China02	East_Asian_Dogs	PRJNA192935	SAMN01974491
VillDog_China03	East_Asian_Dogs	PRJNA192935	SAMN01974492
VillDog_China04	East_Asian_Dogs	PRJNA232497	SAMN02485568
VillDog_China05	East_Asian_Dogs	PRJNA232497	SAMN02485569
VillDog_China06	East_Asian_Dogs	PRJNA232497	SAMN02485570
VillDog_China07	East_Asian_Dogs	PRJNA232497	SAMN02485571
VillDog_China08	East_Asian_Dogs	PRJNA232497	SAMN02485576
VillDog_China09	East_Asian_Dogs	PRJNA232497	SAMN02485581
VillDog_China10	East_Asian_Dogs	PRJNA233638	SAMN02585191
VillDog_China14	East_Asian_Dogs	PRJNA233638	SAMN02585195
VillDog_China50	East_Asian_Dogs	PRJNA232497	SAMN04851103
VillDog_China51	East_Asian_Dogs	PRJNA232497	SAMN02485575
VillDog_China52	East_Asian_Dogs	PRJNA232497	SAMN02485572
VillDog_PapuaNG01	East_Asian_Dogs	PRJNA232497	SAMN02485601
VillDog_PapuaNG02	East_Asian_Dogs	PRJNA232497	SAMN02485602
VillDog_PapuaNG03	East_Asian_Dogs	PRJNA232497	SAMN02485603
VillDog_Taiwan01	East_Asian_Dogs	PRJNA232497	SAMN02485608
XiasiDog01	East_Asian_Dogs	PRJNA232497	SAMN02485580
Wolf01	Eastern_Eurasian_Wolves	PRJNA192935	SAMN01974486	Altai, Russia
Wolf02	Eastern_Eurasian_Wolves	PRJNA192935	SAMN01974487	Chukotka, Russia
Wolf05	Eastern_Eurasian_Wolves	PRJNA274504	SAMN03366711	China
Wolf19	Eastern_Eurasian_Wolves	PRJNA255370	SAMN02921311	India
Wolf30	North_American_Wolves	PRJNA255370	SAMN02921322	USA (Yellowstone)
Wolf31	Eastern_Eurasian_Wolves	PRJNA266585	SAMN03168394	China (LiaoNing)
Wolf32	Eastern_Eurasian_Wolves	PRJNA266585	SAMN03168397	China (Xinjiang)
Wolf33	Eastern_Eurasian_Wolves	PRJNA266585	SAMN03168399	China (Xinjiang)
Wolf34	Eastern_Eurasian_Wolves	PRJNA266585	SAMN03168396	China (Shanxi)
Wolf35	Eastern_Eurasian_Wolves	PRJNA266585	SAMN03168398	China (Xinjiang)
Wolf36	Eastern_Eurasian_Wolves	PRJNA266585	SAMN03168400	China (Xinjiang)
Wolf37	Eastern_Eurasian_Wolves	PRJNA266585	SAMN03168393	Mongolia (Inner Mongolia)
Wolf38	Eastern_Eurasian_Wolves	PRJNA266585	SAMN03168395	China (Shanxi)
WolfTibetan01	Eastern_Eurasian_Wolves	PRJNA448733	SAMN03652997	Tibet
WolfTibetan02	Eastern_Eurasian_Wolves	PRJNA448733	SAMN03653003	Tibet
WolfTibetan03	Eastern_Eurasian_Wolves	PRJNA448733	SAMN03652998	Tibet
WolfTibetan04	Eastern_Eurasian_Wolves	PRJNA448733	SAMN03653001	Tibet
WolfTibetan05	Eastern_Eurasian_Wolves	PRJNA448733	SAMN03653004	Tibet
WolfTibetan06	Eastern_Eurasian_Wolves	PRJNA448733	SAMN03652999	Tibet
WolfTibetan07	Eastern_Eurasian_Wolves	PRJNA448733	SAMN03653000	Tibet
WolfTibetan08	Eastern_Eurasian_Wolves	PRJNA448733	SAMN03653002	Tibet
AustralianCattleDog01	European_Dogs	PRJNA263947	SAMN03323677
AustralianShepherd06	European_Dogs	PRJEB16012	SAMEA4867934
AustralianTerrier01	European_Dogs	PRJEB16012	SAMEA4504840
AustralianTerrier02_30508	European_Dogs	PRJNA648123	SAMN15625721
BassetHound04	European_Dogs	PRJNA263947	SAMN12700545
BavarianHound01	European_Dogs	PRJEB16012	SAMEA104091562
Beagle01_16145	European_Dogs	PRJNA288568	SAMN03801644
Bloodhound01_25394	European_Dogs	PRJNA288568	SAMN03801649
BorderCollie20_33967	European_Dogs	PRJNA685036	SAMN17192057
Boxer01	European_Dogs	PRJNA255370	SAMN02921305
CavalierKingCharlesSpaniel01	European_Dogs	PRJEB16012	SAMEA104091570
CockerSpanielEnglish05	European_Dogs	PRJNA389682	SAMN07205125
Collie03_29554	European_Dogs	PRJNA648123	SAMN15625800
Dachshund06_8242	European_Dogs	PRJNA685036	SAMN17192063
Dalmatian01	European_Dogs	PRJNA448733	SAMN08872976
Doberman06	European_Dogs	PRJNA263947	SAMN12700542
EnglishMastiff04_30097	European_Dogs	PRJNA648123	SAMN15625915
EnglishSpringerSpaniel10	European_Dogs	PRJNA263947	SAMN12700534
FlatCoatedRetriever08_28072	European_Dogs	PRJNA685036	SAMN17192071
FrenchBulldog04_14477	European_Dogs	PRJNA648123	SAMN15625846
GermanShepherd29	European_Dogs	PRJNA263947	SAMN13655911
GermanShorthairedPointer02_30645	European_Dogs	PRJNA648123	SAMN15625869
GiantSchnauzer05	European_Dogs	PRJNA263947	SAMN10940785
GlenofImaalTerrier04_4266	European_Dogs	PRJNA648123	SAMN15625862
GoldenRetriever25	European_Dogs	PRJNA263947	SAMN12700551
GreatDane04	European_Dogs	PRJNA263947	SAMN06159683
GreekTracer02	European_Dogs	PRJNA648123	SAMN17023509
IbizanHound04_1230	European_Dogs	PRJNA648123	SAMN15625879
IrishWaterSpaniel01_28373	European_Dogs	PRJNA448733	SAMN08873115
IrishWolfhound01_21534	European_Dogs	PRJNA288568	SAMN03801672
ItalianGreyhound01	European_Dogs	PRJNA288568	SAMN03801673
JackRussellTerrier07	European_Dogs	PRJNA263947	SAMN12700544
Kuvasz04	European_Dogs	PRJNA263947	SAMN13655909
MiniatureBullTerrier01	European_Dogs	PRJEB16012	SAMEA4506897
MiniaturePinscher01_12874	European_Dogs	PRJNA648123	SAMN15625921
NorwichTerrier05_25012	European_Dogs	PRJNA648123	SAMN15626067
OldEnglishSheepdog02_6003	European_Dogs	PRJNA648123	SAMN15625941
PembrokeWelshCorgi04_29405	European_Dogs	PRJNA685036	SAMN17192091
Pomeranian02	European_Dogs	PRJNA263947	SAMN10940780
Rottweiler04_30461	European_Dogs	PRJNA448733	SAMN08873251
SaintBernard02	European_Dogs	PRJNA263947	SAMN03580386
ScottishDeerhound10_34154	European_Dogs	PRJNA576632	SAMN12999910
ScottishTerrier01_8542	European_Dogs	PRJNA288568	SAMN03801688
ShetlandSheepdog03	European_Dogs	PRJEB16012	SAMEA104091573
StaffordshireBullTerrier03_30240	European_Dogs	PRJNA648123	SAMN15626008
StandardPoodle04	European_Dogs	PRJNA263947	SAMN06159675
SussexSpaniel03_7643	European_Dogs	PRJNA648123	SAMN15626018
ToyPoodle01_10442	European_Dogs	PRJNA288568	SAMN03801691
VillDog_Portugal01	European_Dogs	PRJNA232497	SAMN02485604
VillDog_Portugal02	European_Dogs	PRJNA232497	SAMN02485605
VillDog_Portugal03	European_Dogs	PRJNA232497	SAMN04851101
Whippet04	European_Dogs	PRJNA263947	SAMN13655893
YorkshireTerrier26	European_Dogs	PRJNA448733	SAMN08873470
Wolf100	North_American_Wolves	PRJNA512209	SAMN10662586
Wolf101	North_American_Wolves	PRJNA512209	SAMN10662590
Wolf102	North_American_Wolves	PRJNA512209	SAMN10662582
Wolf103	North_American_Wolves	PRJNA512209	SAMN10662587
Wolf104	North_American_Wolves	PRJNA512209	SAMN10662579
Wolf105	North_American_Wolves	PRJNA512209	SAMN10662571
Wolf106	North_American_Wolves	PRJNA512209	SAMN10662581
Wolf107	North_American_Wolves	PRJNA512209	SAMN10662583
Wolf108	North_American_Wolves	PRJNA512209	SAMN10662591
Wolf109	North_American_Wolves	PRJNA512209	SAMN10662588
Wolf110	North_American_Wolves	PRJNA512209	SAMN10662580
Wolf112	North_American_Wolves	PRJNA331222	SAMN05879409
Wolf18	North_American_Wolves	PRJNA255370	SAMN02921310
Wolf22	North_American_Wolves	PRJNA255370	SAMN02921314
Wolf23	North_American_Wolves	PRJNA255370	SAMN02921315
Wolf28	North_American_Wolves	PRJNA255370	SAMN02921320
Wolf29	North_American_Wolves	PRJNA255370	SAMN02921321
Wolf40	North_American_Wolves	PRJNA299506	SAMN04209256
Wolf57	North_American_Wolves	PRJNA494815	SAMN10180430
Wolf58	North_American_Wolves	PRJNA496590	SAMN10246085
Wolf59	North_American_Wolves	PRJNA496590	SAMN10246086
Wolf60	North_American_Wolves	PRJNA496590	SAMN10246087
Wolf61	North_American_Wolves	PRJNA496590	SAMN10246088
Wolf62	North_American_Wolves	PRJNA496590	SAMN10246089
Wolf63	North_American_Wolves	PRJNA496590	SAMN10246090
Wolf64	North_American_Wolves	PRJNA496590	SAMN10246091
Wolf65	North_American_Wolves	PRJNA496590	SAMN10246092
Wolf66	North_American_Wolves	PRJNA496590	SAMN10246093
Wolf67	North_American_Wolves	PRJNA496590	SAMN10246094
Wolf68	North_American_Wolves	PRJNA496590	SAMN10246095
Wolf69	North_American_Wolves	PRJNA496590	SAMN10246096
Wolf91	North_American_Wolves	PRJEB31639	SAMEA7091403
Wolf92	North_American_Wolves	PRJNA512209	SAMN10662574
Wolf94	North_American_Wolves	PRJNA512209	SAMN10662576
Wolf96	North_American_Wolves	PRJNA512209	SAMN10662572
Wolf97	North_American_Wolves	PRJNA512209	SAMN10662578
Wolf98	North_American_Wolves	PRJNA512209	SAMN10662589
Wolf99	North_American_Wolves	PRJNA512209	SAMN10662584
Wolf93	North_American_Wolves	PRJNA512209	SAMN10662575
AfricanGoldenWolf04	Outgroup	PRJCA000335	SAMC010561
AfricanGoldenWolf05	Outgroup	PRJCA000335	SAMC010562
AfricanGoldenWolf06	Outgroup	PRJEB31639	SAMEA5532750
AfricanWildDog01	Outgroup	PRJNA494815	SAMN10180432
AfricanWildDog02	Outgroup	PRJNA304992	SAMN04312208
AfricanWildDog03	Outgroup	PRJNA304992	SAMN04312209
BlackBackedJackal01	Outgroup	PRJEB31639	SAMEA5411047
Coyote01	Outgroup	PRJNA255370	SAMN02921301
Coyote02	Outgroup	PRJNA255370	SAMN02921302
Coyote05	Outgroup	PRJNA734649	SAMN35010548
Coyote06	Outgroup	PRJNA494815	SAMN10180421
Dhole02	Outgroup	PRJNA494815	SAMN10180424
Wolf03	Western_Eurasian_Wolves	PRJNA192935	SAMN01974488	Bryansk, Russia
Wolf04	Western_Eurasian_Wolves	PRJNA192935	SAMN01974489	Mongolia (Inner Mongolia)
Wolf06	Western_Eurasian_Wolves	PRJNA274504	SAMN03366712	Croatia
Wolf07	Western_Eurasian_Wolves	PRJNA274504	SAMN03366710	Israel
Wolf20	Western_Eurasian_Wolves	PRJNA255370	SAMN02921312	Iran
Wolf21	Western_Eurasian_Wolves	PRJNA255370	SAMN02921313	Italy
Wolf24	Western_Eurasian_Wolves	PRJNA255370	SAMN02921316	Portugal
Wolf27	Western_Eurasian_Wolves	PRJNA255370	SAMN02921319	Spain
Wolf39	Western_Eurasian_Wolves	PRJNA318403	SAMN04851099	Iberia
Wolf43	Western_Eurasian_Wolves	PRJEB20635	SAMEA104090978	Norway
Wolf44	Western_Eurasian_Wolves	PRJEB20635	SAMEA104091004	Sweden
Wolf45	Western_Eurasian_Wolves	PRJEB20635	SAMEA104091005	Sweden
Wolf46	Western_Eurasian_Wolves	PRJEB20635	SAMEA104091007	Sweden
Wolf47	Western_Eurasian_Wolves	PRJEB20635	SAMEA104091033	Sweden
Wolf48	Western_Eurasian_Wolves	PRJEB20635	SAMEA104091035	Sweden
Wolf49	Western_Eurasian_Wolves	PRJEB20635	SAMEA104091044	Sweden
Wolf50	Western_Eurasian_Wolves	PRJEB20635	SAMEA104091053	Sweden
Wolf51	Western_Eurasian_Wolves	PRJEB20635	SAMEA104091056	Sweden
Wolf52	Western_Eurasian_Wolves	PRJEB20635	SAMEA104091060	Sweden
Wolf53	Western_Eurasian_Wolves	PRJEB20635	SAMEA104091062	Sweden
Wolf54	Western_Eurasian_Wolves	PRJEB20635	SAMEA104091066	Norway
Wolf55	Western_Eurasian_Wolves	PRJNA494815	SAMN10180428	Saudi Arabia
Wolf56	Western_Eurasian_Wolves	PRJNA494815	SAMN10180429	Syria
Wolf70	Western_Eurasian_Wolves	PRJCA001183	SAMC052941	Iran
Wolf71	Western_Eurasian_Wolves	PRJCA001183	SAMC052942	Iran
Wolf72	Western_Eurasian_Wolves	PRJCA001183	SAMC052943	Iran
